# Supplementary material for: Altered fecal microbial and metabolic profiles reveal potential mechanisms underlying anemia in patients with chronic renal failure
Source: Microbiol Spectr. 2025 Jun 17;13(8):e03166-24. doi: 10.1128/spectrum.03166-24 (PMC12323308; doi:10.1128/spectrum.03166-24)
Supplement: Supplemental material — Tables S1 and S2. [file spectrum.03166-24-s0001.xlsx]

## Sheet: Table S1
Table S1. Univariate statistical analysis of fecal metabolites between anemia of CRF and healthy control
Name	mz	rt	exact_mass	ppm	formula	KEGG	type	library	identify.pvalue	CRF-anemia	Healthy control	FC	raw.pval	p.adjusted.fdr
(-)-alpha-Curcumene	203.179	31.736	202.172	1.42477	C15H22	C09649	[M+H]+	BioDeepDB	1.03844e-10	0.498468	0.943384	1.8926	0.0080599	0.0520424
(-)-Arctigenin	371.153	491.56	372.157	7.59459	C21H24O6	C10545	[M-H]-	MoNA	0.00370684	0.158703	0.118866	0.74898	0.83592	0.914727
(-)-Isopiperitenone	131.09	158.407	150.105	28.7542	C10H14O	C02485	[M-H2O-H]-	MetaDNA	0.0327845	1.83042	2.19835	1.201	0.32961	0.536869
(-)-Jasmonic acid	211.133	501.405	210.126	1.03763	C12H18O3	C08491	[M+H]+	mzCloud	2.34167e-08	2.05784	3.41747	1.6607	0.072772	0.225983
(-)-Matairesinol	357.137	454.555	358.142	6.08647	C20H22O6	C10682	[M-H]-	BioDeepDB	1.87263e-06	0.162059	0.057962	0.35766	0.0011647	0.0153457
(-)-Vestitone	267.072	148.032	286.084	23.059	C16H14O5	C00786	[M-H2O-H]-	MetaDNA	0.0272241	0.658146	0.250031	0.3799	0.17697	0.375099
(+)-7-Isojasmonic acid	193.122	798.582	210.126	22.4088	C12H18O3	C16317	[M+H-H2O]+	BioDeepDB	9.56515e-05	1.16694	1.48668	1.274	0.096783	0.267436
(+)-Bornyl diphosphate	314.072	108.103	314.068	11.3197	C10H20O7P2	C03190	[M]-	MetaDNA	0.00828301	0.812299	0.148956	0.18338	0.010281	0.0614968
(<U+00C2><U+00B1>)-Pelletierine	142.123	537.649	141.115	0.667584	C8H15NO	C06182	[M+H]+	BioDeepDB	0.131328	0.709478	1.24948	1.7611	0.11084	0.291062
(10S)-Juvenile hormone III diol	267.195	704.031	284.199	15.4335	C16H28O4	C16505	[M+H-H2O]+	BioDeepDB	6.35033e-11	1.04397	2.00981	1.9252	0.06078	0.201566
(10S)-Juvenile hormone III diol phosphate	347.16	665.428	364.165	7.14921	C16H29O7P	C16507	[M+H-H2O]+	MetaDNA	0.04636	1.24829	1.34804	1.0799	0.45642	0.64914
(13E)-11a-Hydroxy-9,15-dioxoprost-13-enoic acid	353.23	694.653	352.225	6.35286	C20H32O5	C04654	[M+H]+	BioDeepDB	6.23843e-07	4.79997	2.89972	0.60411	0.11135	0.291062
(1H-Indol-3-yl)-N-methylmethanamine	160.108	180.903	160.1	1.275	C10H12N2	C21602	[M]+	BioDeepDB	1.17402e-05	0.580706	0.52936	0.91158	0.9453	0.968058
(1R,6S)-6-Amino-5-oxocyclohex-2-ene-1-carboxylate	156.065	160.139	155.058	1.12613	C7H9NO3	C19831	[M+H]+	BioDeepDB	1.44588e-12	3.78286	8.38507	2.2166	0.016116	0.0835803
(24R,24(1)R)-Fucosterol epoxide	429.373	816.53	428.365	1.3886	C29H48O2	C03910	[M+H]+	BioDeepDB	0.000275237	10.0651	3.43065	0.34085	0.025192	0.118087
(2R,3R)-3-Methylglutamyl-5-semialdehyde-N6-lysine	274.187	98.6533	273.169	0.215338	C12H23N3O4	C20279	[M+H]+	BioDeepDB	2.0008e-06	2.31583	3.32174	1.4344	0.02318	0.110787
(2R,5S)-2,5-Diaminohexanoate	146.118	389.555	146.106	1.73396	C6H14N2O2	C05161	[M]+	BioDeepDB	0.00189607	2.17249	1.33057	0.61247	0.79927	0.903112
(2S)-2-{[1-(R)-Carboxyethyl]amino}pentanoate	188.091	146.269	189.1	7.12489	C8H15NO4	C06326	[M-H]-	MetaDNA	0.0327515	0.509613	0.661104	1.2973	0.26866	0.478873
(2S)-Flavanone	224.092	349.149	224.084	0.326471	C15H12O2	C02099	[M]+	BioDeepDB	0.0839227	2.28348	1.40708	0.6162	0.14745	0.339065
(2S)-Liquiritigenin	257.081	622.277	256.074	1.16032	C15H12O4	C09762	[M+H]+	BioDeepDB	0.000356792	8.00698	6.1216	0.76453	0.20445	0.409086
(2S,4S)-4-Hydroxy-2,3,4,5-tetrahydrodipicolinate	170.043	88.0775	187.048	10.9464	C7H9NO5	C20258	[M+H-H2O]+	MetaDNA	0.0252478	1.01457	0.929468	0.91612	0.53276	0.71227
(2S,5S)-trans-Carboxymethylproline	174.087	90.4673	173.069	2.17705	C7H11NO4	C17366	[M+H]+	BioDeepDB	0.00124795	2.08976	2.71371	1.2986	0.51381	0.700502
(2Z,4S,5R)-2-Amino-4,5,6-trihydroxyhex-2-enoate	160.057	71.8015	177.064	1.53433	C6H11NO5	C20844	[M+H-H2O]+	BioDeepDB	4.1348e-06	1.95262	0.557911	0.28572	3.53e-07	2.45839e-05
(3R)-beta-Leucine	130.084	376.253	131.095	22.3846	C6H13NO2	C02486	[M-H]-	mzCloud	0.00190103	1.08118	1.45506	1.3458	0.29624	0.506726
(3S,5S)-3,5-Diaminohexanoate	147.117	563.524	146.106	27.5988	C6H14N2O2	C01186	[M+H]+	BioDeepDB	0.0145971	0.746371	0.827872	1.1092	0.43188	0.631309
(4S,5R)-4,5,6-Trihydroxy-2-iminohexanoate	176.055	81.8734	177.064	7.97451	C6H11NO5	C20845	[M-H]-	MetaDNA	0.00709647	1.4724	0.870898	0.59148	0.95113	0.968883
(4Z,7Z,10Z,13Z,16Z,19Z)-Docosahexaenoic acid ethyl ester	356.266	727.942	356.272	15.965	C24H36O2	C16185	[M]+	mzCloud	2.23359e-05	12.0136	10.616	0.88366	0.073787	0.227525
(5-L-Glutamyl)-L-glutamate	277.104	138.248	276.096	1.83814	C10H16N2O7	C05282	[M+H]+	mzCloud	4.41678e-05	0.557627	0.786759	1.4109	0.0084228	0.0536747
(9Z,12Z,15Z)-Octadecatrienoic acid	279.232	781.735	278.225	0.675015	C18H30O2	C06427	[M+H]+	mzCloud	8.85914e-09	6.16861	7.61121	1.2339	0.59026	0.757241
(E)-3-(4-Hydroxyphenyl)-2-propenal	149.06	558.782	148.052	0.0968212	C9H8O2	C05608	[M+H]+	MoNA	2.87914e-10	0.806731	0.464966	0.57636	0.26495	0.473993
(R)-10-Hydroxystearate	300.261	823.201	300.266	16.8007	C18H36O3	C03195	[M]+	BioDeepDB	0.00045227	1.95526	1.66849	0.85333	0.83566	0.914727
(R)-3-Hydroxybutyric acid	87.0447	87.4919	104.047	2.40555	C4H8O3	C01089	[M+H-H2O]+	BioDeepDB	8.13479e-08	6.94629	9.42909	1.3574	0.0971	0.267436
(R)-4-Hydroxymandelate	169.061	296.101	168.042	14.3658	C8H8O4	C05343	[M+H]+	BioDeepDB	6.49329e-08	3.46569	0.389312	0.11233	0.00062609	0.0103464
(R)-5,6-Dihydrothymine	128.071	98.9667	128.059	0.075245	C5H8N2O2	C21028	[M]+	BioDeepDB	9.48254e-11	4.42838	5.45907	1.2327	0.84392	0.917304
(R)-Amphetamine	136.112	438.024	135.105	2.24115	C9H13N	C07514	[M+H]+	MoNA	0.00147941	1.21411	4.72764	3.8939	0.024709	0.116948
(R)-Mandelamide	152.07	98.8748	151.063	0.671506	C8H9NO2	C07301	[M+H]+	MetaDNA	0.0415658	2.17956	1.6142	0.74061	0.28898	0.502238
(R)-mandelic Acid	135.044	145.856	152.047	3.61873	C8H8O3	C01983	[M+H-H2O]+	BioDeepDB	4.44567e-07	1.35346	0.530512	0.39197	3.56e-05	0.00123964
(R)-Methylmalonate semialdehyde	102.022	71.9995	102.032	3.62833	C4H6O3	C21030	[M]+	BioDeepDB	0.000156119	26.0384	21.3941	0.82164	0.45362	0.64914
(S)-1-Phenylethanol	122.097	398.799	122.073	1.54836	C8H10O	C11348	[M]+	BioDeepDB	3.59364e-07	11.6904	9.14327	0.78212	0.16087	0.35486
(S)-2-Methylmalate	148.027	71.9532	148.037	0.0242037	C5H8O5	C02614	[M]+	BioDeepDB	8.72293e-11	7.28583	5.15169	0.70708	0.18096	0.38025
(S)-2-Phenyloxirane	121.069	87.3393	120.058	0.305927	C8H8O	C20782	[M+H]+	BioDeepDB	0.436709	1.48348	1.6506	1.1127	0.66202	0.810891
(S)-Abscisic acid	265.143	465.933	264.136	0.119618	C15H20O4	C06082	[M+H]+	BioDeepDB	2.24152e-06	3.74959	3.57605	0.95372	0.94336	0.968058
(S)-Corytuberine	310.139	402.035	327.147	0.774956	C19H21NO4	C17591	[M+H-H2O]+	MetaDNA	0.014819	0.343328	0.263262	0.7668	0.17955	0.37892
(S)-Indenestrol A	267.138	610.141	266.131	1.2309	C18H18O2	C14545	[M+H]+	MetaDNA	0.0186721	5.59926	2.89816	0.5176	0.69836	0.837828
(S)-Lactate	90.9772	79.7268	90.0317	0.147525	C3H6O3	C00186	[M+H]+	BioDeepDB	0.000546785	0.656857	0.672668	1.0241	0.96485	0.97586
(S)-N-Methylcoclaurine	300.155	284.159	299.152	14.6411	C18H21NO3	C05176	[M+H]+	BioDeepDB	0.00053249	1.31107	2.18953	1.67	0.092971	0.262549
(S)-Norlaudanosoline	287.124	317.678	287.116	28.8971	C16H17NO4	C02916	[M]-	MetaDNA	0.0821721	0.109927	0.0731243	0.66521	0.64884	0.801798
(S)-Reticuline	329.149	453.435	329.163	0.0225646	C19H23NO4	C02105	[M]+	BioDeepDB	6.03472e-10	0.981033	0.608549	0.62031	0.0073072	0.0487981
(S)-Tetrahydroprotoberberine	235.133	662.792	235.136	13.0978	C17H17N	C05204	[M]+	BioDeepDB	0.851327	2.0747	1.1161	0.53796	0.33646	0.54172
1-(3,4-Dihydroxyphenyl)-5-hydroxy-3-decanone	281.15	358.301	280.168	0.288524	C16H24O4	C17748	[M+H]+	BioDeepDB	0.00315998	6.82405	4.54859	0.66655	0.022779	0.110495
1,1-Dimethylbiguanide	129.102	76.4294	129.101	0.00211291	C4H11N5	C07151	[M]+	BioDeepDB	7.02697e-05	1.1308	1.87123	1.6548	0.028332	0.128881
1,2,3-Trihydroxybenzene	127.039	99.0014	126.032	0.293244	C6H6O3	C01108	[M+H]+	BioDeepDB	1.00441e-05	11.5202	6.74047	0.5851	0.2728	0.481848
1,2-Benzoquinone	108.019	152.385	108.021	19.1269	C6H4O2	C02351	[M]-	MetaDNA	0.000434126	0.51998	1.16244	2.2356	3.83e-05	0.00128767
1,2-Bis-O-sinapoyl-beta-D-glucose	591.172	101.467	592.179	0.59783	C28H32O14	C04275	[M-H]-	MetaDNA	0.0197243	0.551015	0.0646335	0.1173	0.0091472	0.0564463
1,4-Dimethyl-7-ethylazulene	185.132	757.754	184.125	0.856969	C14H16	C09633	[M+H]+	BioDeepDB	1.06706e-06	1.72396	1.51902	0.88112	0.12535	0.314015
1,5-Naphthalenediamine	159.092	396.718	158.084	0.352669	C10H10N2	C19463	[M+H]+	mzCloud	6.83195e-05	9.52907	9.21201	0.96673	0.25431	0.460878
10,11-Dihydroxycarbamazepine	271.108	464.478	270.1	1.90456	C15H14N2O3	C07495	[M+H]+	MoNA	0.139959	1.30352	0.258563	0.19836	0.87934	0.939417
10E,12Z-Octadecadienoic acid	281.247	820.491	280.24	0.392053	C18H32O2	C04056	[M+H]+	BioDeepDB	2.25125e-12	8.03645	4.4397	0.55245	0.39868	0.603592
10-Hydroxycarbazepine	254.103	383.305	254.106	11.7451	C15H14N2O2	C07493	[M]+	BioDeepDB	0.586804	1.7534	2.04807	1.1681	0.10674	0.283094
11,12-DiHETrE	338.255	800.106	338.246	28.1458	C20H34O4	C14774	[M]+	BioDeepDB	0.000707718	3.99257	3.05066	0.76408	0.43484	0.631846
11b,17a,21-Trihydroxypreg-nenolone	347.221	803.022	364.225	10.3402	C21H32O5	C05489	[M+H-H2O]+	MetaDNA	0.000166818	1.0799	0.579366	0.5365	0.56442	0.734344
11b-Hydroxyandrost-4-ene-3,17-dione	285.187	736.346	302.188	20.4393	C19H26O3	C05284	[M+H-H2O]+	MetaDNA	5.89984e-05	1.55542	1.19803	0.77023	0.76587	0.888956
11-Dehydrocorticosterone	325.183	798.51	344.199	8.97795	C21H28O4	C05490	[M-H2O-H]-	BioDeepDB	0.00440322	17.52	10.1693	0.58044	0.056533	0.193563
11-Dehydro-thromboxane B2	369.225	673.159	368.22	1.40716	C20H32O6	C05964	[M+H]+	BioDeepDB	6.1729e-08	0.410058	3.5822	8.7358	0.00012082	0.00309999
12,13-DHOME	297.242	782.116	314.246	13.0254	C18H34O4	C14829	[M+H-H2O]+	mzCloud	2.32689e-10	3.64061	4.14156	1.1376	0.14846	0.339785
12-KETE	319.227	673.342	318.219	1.45735	C20H30O3	C14807	[M+H]+	BioDeepDB	2.24526e-05	1.08232	4.71362	4.3551	0.0043636	0.0357522
12-Keto-tetrahydro-leukotriene B4	336.326	827.104	336.23	3.49081	C20H32O4	C02165	[M]+	BioDeepDB	0.0269473	10.1353	3.45579	0.34097	2.31e-06	0.000132485
13(S)-HpOTrE	293.211	673.302	310.214	13.7503	C18H30O4	C04785	[M+H-H2O]+	BioDeepDB	2.74505e-06	1.0584	5.31665	5.0233	6.11e-06	0.000259011
13,16,19-Docosatrienoic acid	334.295	743.904	334.287	22.998	C22H38O2	C16534	[M]+	MetaDNA	0.0169473	0.466478	0.932729	1.9995	0.0094242	0.0577899
13-L-Hydroperoxylinoleic acid	295.227	830.659	312.23	1.44356	C18H32O4	C04717	[M+H-H2O]+	BioDeepDB	8.76526e-14	4.70271	3.89742	0.82876	0.35135	0.556114
13S-hydroxyoctadecadienoic acid	279.232	769.677	296.235	2.13823	C18H32O3	C14762	[M+H-H2O]+	BioDeepDB	3.05674e-09	7.71012	6.08524	0.78925	0.3685	0.573026
14alpha-Hydroxy-5beta-cholest-7-ene-3,6-dione	414.299	772.77	414.313	0.271943	C27H42O3	C16509	[M]+	BioDeepDB	8.25598e-23	4.98061	22.3045	4.4783	0.13461	0.326698
16alpha-Hydroxyestrone	286.165	425.954	286.157	29.7087	C18H22O3	C05300	[M]-	mzCloud	0.990624	0.192359	0.169318	0.88022	0.70035	0.837866
16-Hydroxy hexadecanoic acid	272.23	829.986	272.235	17.6052	C16H32O3	C18218	[M]-	BioDeepDB	7.39168e-11	18.8852	9.36966	0.49614	0.61937	0.783204
17a,20a-Dihydroxycholesterol	419.351	828.426	418.345	2.42558	C27H46O3	C05499	[M+H]+	MetaDNA	0.0148548	3.40477	2.77842	0.81604	0.84315	0.917304
17a-Estradiol	271.227	830.004	272.178	2.83292	C18H24O2	C02537	[M-H]-	BioDeepDB	6.30733e-06	107.405	53.2431	0.49572	0.6941	0.834461
17a-Hydroxypregnenolone	315.232	834.086	332.235	13.8767	C21H32O3	C05138	[M+H-H2O]+	BioDeepDB	2.73023e-05	1.54542	1.33846	0.86608	0.75506	0.884965
17alpha,20alpha-Dihydroxypregn-4-en-3-one	315.234	784.348	332.235	19.0255	C21H32O3	C04518	[M+H-H2O]+	MetaDNA	0.000266245	0.688973	0.846438	1.2286	0.36144	0.56475
17alpha,21-Dihydroxypregnenolone	331.227	641.043	348.23	11.9734	C21H32O4	C05487	[M+H-H2O]+	BioDeepDB	0.000400922	1.97211	0.696274	0.35306	0.013097	0.0717392
17-HYDROXYPROGESTERONE	313.217	766.407	330.219	14.6791	C21H30O3	C01176	[M+H-H2O]+	BioDeepDB	0.0139634	1.46129	2.04023	1.3962	0.27584	0.485458
18-Hydroxycorticosterone	345.207	664.836	362.209	13.6512	C21H30O5	C01124	[M+H-H2O]+	BioDeepDB	0.000464247	0.307062	0.529224	1.7235	0.045619	0.175804
1-Aminocyclopropanecarboxylic acid	102.055	88.0434	101.048	2.97256	C4H7NO2	C01234	[M+H]+	BioDeepDB	2.91076e-09	23.7019	38.5633	1.627	0.00094415	0.0131242
1-Arachidonoylglycerol	361.284	688.28	378.277	27.3752	C23H38O4	C13857	[M+H-H2O]+	BioDeepDB	0.11683	4.13412	8.58983	2.0778	0.1324	0.325164
1D-1-Guanidino-3-amino-1,3-dideoxy-scyllo-inositol	221.121	356.156	220.117	0.504026	C7H16N4O4	C01298	[M+H]+	BioDeepDB	6.14024e-07	7.84873	7.71445	0.98289	0.90942	0.951378
1-Dehydro-[6]-gingerdione	291.175	452.138	290.152	2.73416	C17H22O4	C17746	[M+H]+	BioDeepDB	0.143927	1.7918	1.49039	0.83178	0.24606	0.45011
1-Hexadecanol	225.149	576.396	242.261	2.98161	C16H34O	C00823	[M+H-H2O]+	BioDeepDB	0.199468	5.10842	2.38644	0.46716	0.088033	0.252448
1H-Indole-2,3-dione	148.04	372.848	147.032	3.22354	C8H5NO2	C11129	[M+H]+	MoNA	0.0029406	0.539478	0.463886	0.85988	0.82915	0.914727
1H-Indole-3-acetamide	173.071	429.957	174.079	7.13157	C10H10N2O	C02693	[M-H]-	BioDeepDB	4.36085e-08	0.107568	0.0468603	0.43563	0.14737	0.339065
1-Methyladenine	148.061	327.312	149.07	10.0885	C6H7N5	C02216	[M-H]-	MoNA	0.00053191	0.0676187	0.0709039	1.0486	0.061966	0.204111
1-Methyladenosine	282.12	166.396	281.112	0.10139	C11H15N5O4	C02494	[M+H]+	BioDeepDB	4.42323e-11	2.08301	0.6468	0.31051	0.1005	0.272946
1-Methylhistamine	126.103	75.7052	125.095	0.00511742	C6H11N3	C05127	[M+H]+	BioDeepDB	1.09147e-14	1.47934	2.69676	1.8229	0.0026795	0.0261251
1-Methylhistidine	170.092	83.9835	169.085	0.0130098	C7H11N3O2	C01152	[M+H]+	BioDeepDB	1.21526e-09	1.63418	1.64539	1.0069	0.9389	0.968058
1-Methylnicotinamide	137.071	87.8162	137.071	0.0241668	C7H9N2O	C02918	[M+H]+	BioDeepDB	1.82052e-15	0.958042	0.623928	0.65125	0.42398	0.625779
1-Methylxanthine	167.056	177.36	166.049	0.000132662	C6H6N4O2	C16358	[M+H]+	BioDeepDB	0.000142402	1.82667	1.76138	0.96426	0.16794	0.365494
1-Naphthylamine	142.065	365.574	143.073	10.1902	C10H9N	C14790	[M-H]-	BioDeepDB	0.449271	0.082369	0.148745	1.8058	0.0022973	0.0233949
1-O-Feruloyl-beta-D-glucose	357.115	83.9843	356.111	7.94533	C16H20O9	C17759	[M+H]+	MetaDNA	0.0171205	0.449619	0.495101	1.1012	0.049991	0.184999
1-O-Sinapoyl-beta-D-glucose	385.113	356.236	386.121	3.03366	C17H22O10	C01175	[M-H]-	MetaDNA	0.00932955	0.147248	0.30036	2.0398	0.014793	0.0788152
1-Pyrroline-2-carboxylic acid	114.056	148.566	113.048	2.97034	C5H7NO2	C03564	[M+H]+	BioDeepDB	0.000387973	2.79226	4.19242	1.5014	0.037454	0.154736
2-(Methylamino)benzoic acid	134.06	579.498	151.063	29.5678	C8H9NO2	C03005	[M+H-H2O]+	MoNA	6.08186e-06	0.331781	0.738176	2.2249	0.050059	0.184999
2,22-Dideoxy-3-dehydroecdysone	430.295	702.467	430.308	0.0437	C27H42O4	C16498	[M]+	BioDeepDB	1.59098e-31	7.90555	8.9837	1.1364	0.89253	0.944861
2,2-Bis[4-(2,3-epoxypropoxy)phenyl]propane	341.171	509.933	340.168	11.3183	C21H24O4	C14348	[M+H]+	BioDeepDB	0.696047	0.598106	2.24484	3.7532	0.053187	0.188902
2,3-Butanediol	154.05	299.721	154.012	15.2452	C4H10O2S2	C00265	[M]+	BioDeepDB	0.000547648	3.83322	2.38014	0.62092	0.66936	0.815782
2,3-Dehydro-gibberellin A9	315.155	98.8724	314.152	13.0376	C19H22O4	C11866	[M+H]+	MetaDNA	0.0142578	0.890151	0.985353	1.107	0.59544	0.761882
2,3-Dinor-8-iso prostaglandin F1alpha	311.221	673.431	328.225	12.5234	C18H32O5	C14795	[M+H-H2O]+	MetaDNA	0.00816208	0.743307	5.95163	8.007	2.94e-05	0.00106167
2,3-Dinor-8-iso prostaglandin F2alpha	327.216	655.517	326.209	1.00557	C18H30O5	C14794	[M+H]+	BioDeepDB	8.02044e-05	0.494314	1.05065	2.1255	0.0013584	0.0166628
2,4-Dihydroxyacetophenone	153.103	299.017	152.047	3.37419	C8H8O3	C03663	[M+H]+	BioDeepDB	0.00357817	1.53398	1.43422	0.93497	0.68154	0.826955
2,4-Dinitrophenol	183.004	466.387	184.012	6.51108	C6H4N2O5	C02496	[M-H]-	mzCloud	8.75386e-05	0.107487	0.0746995	0.69496	0.14209	0.334108
2,6-Dihydroxy-4-methoxyacetophenone	183.071	303.702	182.058	29.3598	C9H10O4	C10680	[M+H]+	BioDeepDB	0.131238	3.75712	1.40725	0.37456	4.21e-05	0.00136825
20a,22b-Dihydroxycholesterol	401.342	836.719	418.345	1.06474	C27H46O3	C05501	[M+H-H2O]+	BioDeepDB	9.97833e-10	11.1426	7.71278	0.69219	0.34083	0.546368
20-HETE	319.226	836.891	320.235	4.49247	C20H32O3	C14748	[M-H]-	BioDeepDB	0.000112758	0.338553	0.245084	0.72392	0.341	0.546368
21-Deoxycortisol	329.211	649.682	346.214	12.8994	C21H30O4	C05497	[M+H-H2O]+	BioDeepDB	0.19498	0.491877	0.371068	0.75439	0.15066	0.342469
24-Hydroxycholesterol	402.345	827.783	402.35	12.9991	C27H46O2	C13550	[M]+	MetaDNA	5.53345e-05	2.68766	1.56806	0.58343	0.2904	0.503138
26-Hydroxyecdysone	480.277	659.265	480.309	0.426352	C27H44O7	C16499	[M]+	BioDeepDB	4.50437e-18	0.624278	0.674039	1.0797	0.18635	0.388229
2-Acetamidofluorene	224.092	577.935	223.1	0.101284	C15H13NO	C02778	[M+H]+	BioDeepDB	0.32505	23.251	20.1314	0.86583	0.47889	0.671824
2-Amino-2-deoxy-D-gluconate	178.071	89.6486	195.074	23.5631	C6H13NO6	C03752	[M+H-H2O]+	BioDeepDB	1.07965e-05	1.66436	2.21099	1.3284	0.21563	0.416722
2-Amino-3-phosphonopropionic acid	169.013	226.91	169.014	4.35073	C3H8NO5P	C05672	[M]+	BioDeepDB	0.0348984	0.547428	0.313589	0.57284	0.075931	0.229898
2-Aminobenzoic acid	136.039	353.094	137.048	10.0614	C7H7NO2	C00108	[M-H]-	MoNA	0.000487332	0.0833518	0.207861	2.4938	0.85974	0.928291
2-Aminophenol	110.06	98.8093	109.053	3.46295	C6H7NO	C01987	[M+H]+	mzCloud	0.000391642	3.09612	2.5029	0.8084	0.31209	0.522637
2-Arachidonoylglycerol	378.283	656.179	378.277	15.6165	C23H38O4	C13856	[M]+	mzCloud	0.0454487	1.58144	4.11908	2.6046	0.13643	0.328625
2-Deamino-2-hydroxy-6-dehydroparomamine	322.139	304.395	322.138	2.94319	C12H22N2O8	C20351	[M]+	BioDeepDB	0.239272	0.336217	0.403517	1.2002	0.93491	0.966873
2-Dehydro-3-deoxy-L-rhamnonate	162.056	414.993	162.053	17.1167	C6H10O5	C03979	[M]+	BioDeepDB	1.07863e-06	1.43891	1.24799	0.86732	0.68138	0.826955
2-Dehydropantoate	146.06	396.715	146.058	0.151278	C6H10O4	C00966	[M]+	BioDeepDB	6.07307e-13	24.9491	24.7058	0.99025	0.40196	0.606673
2-Deoxyadenosine	252.109	280.009	251.102	0.415752	C10H13N5O3	C00559	[M+H]+	BioDeepDB	4.95072e-10	14.173	10.2422	0.72266	0.064015	0.208527
2-Deoxy-D-glucose	164.073	329.782	164.069	27.6796	C6H12O5	C00586	[M]+	BioDeepDB	0.00395061	0.672852	0.35296	0.52457	0.0034023	0.0313294
2-Deoxyecdysone	431.316	761.423	448.319	10.4201	C27H44O5	C16495	[M+H-H2O]+	MetaDNA	0.0206738	4.67474	2.77069	0.59269	0.42401	0.625779
2-Deoxyguanosine	267.093	302.053	267.097	14.2396	C10H13N5O4	C00330	[M]-	BioDeepDB	3.25583e-13	0.244347	0.15422	0.63115	0.012235	0.0685582
2-Deoxy-scyllo-inosose	163.061	159.184	162.053	8.64373	C6H10O5	C17209	[M+H]+	BioDeepDB	0.0239697	1.77759	2.13065	1.1986	0.45767	0.64914
2-Deoxystreptamine	163.116	88.7679	162.1	22.9571	C6H14N2O3	C02627	[M+H]+	BioDeepDB	0.391984	7.09198	6.37551	0.89897	0.77878	0.89753
2-Furancarboxaldehyde	97.0291	98.7026	96.0211	0.382656	C5H4O2	C14279	[M+H]+	BioDeepDB	3.58061e-13	3.80405	1.75193	0.46054	0.017961	0.0907356
2-Hydroxy-2-ethylsuccinic acid	162.055	210.005	162.053	14.9984	C6H10O5	C02488	[M]+	MetaDNA	0.00135221	7.3434	8.564	1.1662	0.52367	0.707172
2-Hydroxy-6-pentadecylbenzoic acid	347.257	831.947	348.266	4.70156	C22H36O3	C10759	[M-H]-	BioDeepDB	1.42064e-07	0.200806	0.739079	3.6806	0.82275	0.914315
2-Hydroxybutyric acid	104.053	140.807	104.047	0.644938	C4H8O3	C05984	[M]+	BioDeepDB	6.16494e-06	27.0725	35.3987	1.3075	0.029964	0.132795
2-Hydroxycinnamic acid	165.055	420.255	164.047	0.02262	C9H8O3	C01772	[M+H]+	BioDeepDB	1.5603e-08	4.36817	2.5717	0.58874	0.87707	0.939361
2-Hydroxyglutarate	148.042	121.742	148.037	1.08716	C5H8O5	C02630	[M]+	BioDeepDB	7.49442e-07	0.737411	0.61991	0.84066	0.32232	0.531763
2-Hydroxypyridine	96.0449	97.0827	95.0371	1.54014	C5H5NO	C02502	[M+H]+	BioDeepDB	0.000451183	1.08663	1.1737	1.0801	0.68574	0.828496
2-Isopropylmalic acid	157.049	96.5798	176.069	5.33099	C7H12O5	C02504	[M-H2O-H]-	BioDeepDB	0.0228779	1.47655	1.04227	0.70588	0.1805	0.380103
2-Keto-6-acetamidocaproate	186.076	146.269	187.084	7.40454	C8H13NO4	C05548	[M-H]-	MetaDNA	5.74244e-06	0.239829	0.265701	1.1079	0.30963	0.520499
2-Ketobutyric acid	101.023	93.2392	102.032	18.1681	C4H6O3	C00109	[M-H]-	BioDeepDB	3.79326e-06	7.53937	6.52005	0.8648	0.43976	0.634269
2-Methylene-4-oxopentanedioic acid	159.027	147.102	158.022	10.0622	C6H6O5	C06035	[M+H]+	MetaDNA	9.45083e-05	2.31176	3.7262	1.6118	0.0077367	0.0506261
2-Methylserine	119.049	173.775	119.058	0.0602004	C4H9NO3	C02115	[M]+	BioDeepDB	1.89289e-22	5.62631	9.65876	1.7167	0.0014928	0.0177498
2-Naphthylamine	143.073	424.282	143.073	6.57317	C10H9N	C02227	[M]+	mzCloud	1.57369e-06	1.43602	0.43092	0.30008	0.030618	0.133868
2-Oxo-4-phenylbutyric acid	179.071	465.869	178.063	2.494	C10H10O3	C20327	[M+H]+	BioDeepDB	0.000537234	0.655577	0.330297	0.50383	0.15549	0.346917
2-Oxoarginine	173.081	367.946	173.08	5.75595	C6H11N3O3	C03771	[M]+	BioDeepDB	0.00255644	0.744941	0.36088	0.48444	0.12611	0.314015
2-Phenylacetamide	136.076	173.537	135.068	0.188571	C8H9NO	C02505	[M+H]+	MoNA	2.27729e-05	20.3758	33.2084	1.6298	0.0042659	0.0357522
2-Phenylethanol	105.07	377.228	122.073	0.000921441	C8H10O	C05853	[M+H-H2O]+	BioDeepDB	3.97902e-44	51.5377	7.79169	0.15118	0.034603	0.147327
2-Pyrocatechuic acid	154.044	165.612	154.027	15.6665	C7H6O4	C00196	[M]+	BioDeepDB	0.217163	9.7588	21.6877	2.2224	0.00021849	0.00479007
2-Pyrrolidinone	100.076	98.1324	99.0684	0.00145075	C5H9NO	C11118	[M+H]+	BioDeepDB	2.61718e-10	55.0315	55.421	1.0071	0.95766	0.971611
2-trans,6-trans-Farnesal	203.18	790.762	220.183	22.2526	C15H24O	C03461	[M+H-H2O]+	BioDeepDB	6.18357e-07	2.5658	2.57132	1.0021	0.743	0.879025
3-(2-Hydroxyphenyl)propanoic acid	167.07	824.912	166.063	0.0256002	C9H10O3	C01198	[M+H]+	BioDeepDB	3.0308e-19	4.51098	2.96399	0.65706	0.0058381	0.0431223
3-(3,4-Dihydroxy-5-methoxy)-2-propenoic acid	193.05	518.369	210.053	23.1054	C10H10O5	C05619	[M+H-H2O]+	BioDeepDB	0.00174241	0.659171	0.408428	0.61961	0.0040079	0.0346703
3-(3,4-Dihydroxyphenyl)pyruvate	195.029	354.947	196.037	5.5507	C9H8O5	C04045	[M-H]-	MetaDNA	0.0120445	0.216659	0.185919	0.85812	0.21458	0.416722
3-(4-Hydroxyphenyl)pyruvate	179.037	101.719	180.042	9.33853	C9H8O4	C01179	[M-H]-	mzCloud	0.189396	0.713356	0.605453	0.84874	0.40278	0.606971
3,4-Dihydroxybenzeneacetic acid	167.035	146.5	168.042	1.34214	C8H8O4	C01161	[M-H]-	BioDeepDB	0.000485215	0.266124	0.197598	0.7425	0.40762	0.613317
3,4-Dihydroxyhydrocinnamic acid	181.049	173.155	182.058	7.26134	C9H10O4	C10447	[M-H]-	BioDeepDB	2.15662e-09	16.5444	6.81537	0.41194	0.43803	0.634269
3,4-Dihydroxymandelaldehyde	168.044	309.249	168.042	7.47924	C8H8O4	C05577	[M]-	MetaDNA	0.0390675	0.0838864	0.070344	0.83856	0.6688	0.815782
3,4-Dihydroxyphenylacetaldehyde	152.055	124.292	152.047	10.4297	C8H8O3	C04043	[M]+	BioDeepDB	0.0869751	2.70878	2.59491	0.95796	0.89888	0.949521
3,4-Dihydroxyphenylglycol	151.039	101.829	170.058	3.86908	C8H10O4	C05576	[M-H2O-H]-	BioDeepDB	8.5806e-05	0.387541	0.237215	0.6121	0.074196	0.227525
3,4-Dihydroxyphthalate	197.01	79.3118	198.016	3.32319	C8H6O6	C03223	[M-H]-	MetaDNA	0.0168469	0.663634	0.749341	1.1291	0.14501	0.336886
3,4-Methylenedioxyamphetamine	194.118	616.893	193.11	0.0152727	C11H15NO2	C07577	[M+H]+	BioDeepDB	0.00175784	0.490013	0.900852	1.8384	0.047944	0.181889
3alpha,7alpha-Dihydroxy-12-oxo-5beta-cholanate	389.268	694.01	406.272	9.28248	C24H38O5	C01292	[M+H-H2O]+	MetaDNA	0.018161	20.278	28.7927	1.4199	0.87433	0.938846
3-AMP	348.069	93.9437	347.063	1.95097	C10H14N5O7P	C01367	[M+H]+	BioDeepDB	0.167703	2.37452	5.6097	2.3625	0.049495	0.184999
3-Benzylmalic acid	225.075	366.435	224.069	1.71083	C11H12O5	C20654	[M+H]+	MetaDNA	0.0270278	0.764567	0.467916	0.612	0.29406	0.504768
3beta,5beta-Ketotriol	433.331	720.346	432.324	0.0865884	C27H44O4	C16494	[M+H]+	BioDeepDB	9.84813e-05	0.899661	0.747898	0.83131	0.96396	0.97586
3-Bromo-4-hydroxybenzoate	198.94	72.9026	215.942	27.4396	C7H5BrO3	C21850	[M+H-H2O]+	MetaDNA	0.202597	11.1851	4.13235	0.36945	0.050261	0.184999
3D-3,5/4-Trihydroxycyclohexane-1,2-dione	141.017	146.31	160.037	10.4143	C6H8O5	C04287	[M-H2O-H]-	MetaDNA	0.0666115	0.38737	0.0444091	0.11464	0.00054493	0.00966012
3-Dehydro-2-deoxyecdysone	429.3	814.497	446.303	8.79397	C27H42O5	C16497	[M+H-H2O]+	MetaDNA	0.00759254	1.47369	2.202	1.4942	0.033122	0.142894
3-Dehydroecdysone	462.267	659.468	462.298	0.115016	C27H42O6	C02513	[M]+	BioDeepDB	2.80408e-43	0.628103	0.58593	0.93286	0.82427	0.914315
3-Dehydroshikimate	171.993	36.7152	172.037	0.896189	C7H8O5	C02637	[M]+	BioDeepDB	1.02913e-20	9.80437	3.06049	0.31216	5.18e-13	5.0505e-10
3-Dehydrosphinganine	300.29	793.279	299.282	0.395301	C18H37NO2	C02934	[M+H]+	BioDeepDB	2.72306e-10	124.299	132.986	1.0699	0.42537	0.625779
3-Deoxy-D-manno-octulosonate	237.06	81.8105	238.069	5.28794	C8H14O8	C01187	[M-H]-	MetaDNA	0.0114358	1.92683	1.14554	0.59452	0.15774	0.348745
3-Epiecdysone	464.285	657.809	464.314	3.72009	C27H44O6	C16496	[M]+	BioDeepDB	6.79795e-24	2.35579	0.915465	0.3886	0.48118	0.674067
3-Hydroxy-5-methyl-L-tyrosine	212.092	342.017	211.084	0.145602	C10H13NO4	C20801	[M+H]+	BioDeepDB	0.0527232	1.63027	1.50895	0.92558	0.93062	0.964245
3-Hydroxyanthranilic acid	154.05	350.326	153.043	0.611967	C7H7NO3	C00632	[M+H]+	BioDeepDB	5.53579e-07	33.551	7.63017	0.22742	0.0019774	0.0209561
3-Hydroxybenzyl alcohol glucoside	123.044	146.225	124.052	11.6861	C7H8O2	C03351	[M-H]-	MoNA	1.17806e-05	1.91323	0.668999	0.34967	0.25237	0.459069
3-Hydroxymethylglutaric acid	162.055	330.258	162.053	3.31113	C6H10O5	C03761	[M]+	BioDeepDB	0.00306985	4.08671	6.31735	1.5458	0.18288	0.382635
3-Hydroxyphenylacetic acid	151.039	359.29	152.047	5.79024	C8H8O3	C05593	[M-H]-	BioDeepDB	1.11362e-08	0.253572	0.241894	0.95394	0.74873	0.882093
3-Indoleacetonitrile	156.065	99.0528	156.069	21.8329	C10H8N2	C02938	[M]-	BioDeepDB	0.033972	1.04223	1.2856	1.2335	0.12367	0.31319
3-Indoleacrylate	188.071	544.143	187.063	0.00723594	C11H9NO2	C21283	[M+H]+	BioDeepDB	2.32627e-05	1.63119	0.711457	0.43616	0.39029	0.594582
3-Ketolactose	339.093	144.838	340.101	1.49149	C12H20O11	C05403	[M-H]-	MetaDNA	0.000453416	1.11329	0.0589941	0.052991	5e-07	3.04687e-05
3-Ketosphingosine	298.274	776.091	297.267	0.662075	C18H35NO2	C06121	[M+H]+	BioDeepDB	0.000202365	6.4549	27.8427	4.3134	0.020235	0.100148
3-Methyladenine	149.026	89.5642	149.07	21.9306	C6H7N5	C00913	[M]+	BioDeepDB	0.0050227	18.8362	7.40319	0.39303	0.41112	0.615927
3-Methylindole	132.081	424.353	131.073	0.0385942	C9H9N	C08313	[M+H]+	BioDeepDB	1.57755e-05	1.3625	1.16409	0.85437	0.68192	0.826955
3-Methylindolepyruvate	218.085	179.645	217.074	16.8554	C12H11NO3	C05644	[M+H]+	BioDeepDB	0.169248	0.477959	1.66902	3.492	0.15671	0.347831
3-Methyl-L-tyrosine	195.102	824.947	195.089	0.00120677	C10H13NO3	C20800	[M]+	BioDeepDB	0.00152507	5.1106	3.39022	0.66337	0.006323	0.0451283
3-Methyloxindole	148.076	405.586	147.068	1.86582	C9H9NO	C02366	[M+H]+	BioDeepDB	6.09325e-05	0.436905	0.732859	1.6774	0.30811	0.518838
3-Methylxanthine	167.057	332.371	166.049	0.520554	C6H6N4O2	C16357	[M+H]+	BioDeepDB	2.40813e-12	22.4986	11.7063	0.52031	0.018744	0.09372
3-Oxo-3-ureidoisobutyrate	143.04	36.6859	160.048	10.0699	C5H8N2O4	C20846	[M+H-H2O]+	MetaDNA	0.0443346	4.1787	5.14953	1.2323	0.00032463	0.00645947
3-Sulfinylpyruvic acid	152.995	63.9095	151.978	0.982186	C3H4O5S	C05527	[M+H]+	BioDeepDB	4.09646e-05	0.917734	0.314211	0.34238	0.0012702	0.0160837
4-(2-Aminophenyl)-2,4-dioxobutanoic acid	208.061	436.271	207.053	0.471659	C10H9NO4	C01252	[M+H]+	BioDeepDB	0.0025943	19.5829	27.1749	1.3877	0.14669	0.338916
4-(3-Methylbut-2-enyl)-L-tryptophan	272.161	347.647	272.152	29.9228	C16H20N2O2	C04290	[M]-	MetaDNA	0.0498159	0.209876	0.413322	1.9694	0.0069375	0.0479721
4-(Dimethylamino)azobenzene	225.123	437.875	225.127	14.1202	C14H15N3	C03764	[M]+	MetaDNA	0.00418315	6.87813	39.3478	5.7207	0.0043057	0.0357522
4,4-Dihydroxy-alpha-methylstilbene	226.119	204.886	226.099	6.0622	C15H14O2	C13632	[M-H2O+NH4]+	BioDeepDB	0.0492704	1.82172	2.27957	1.2513	0.16608	0.363883
4,5,6,7-Tetrahydroisoxazolo(5,4-c)pyridin-3-ol	141.066	139.038	140.059	1.21412	C6H8N2O2	C13693	[M+H]+	BioDeepDB	3.84232e-05	7.37616	4.71328	0.63899	0.11868	0.302965
4,5-Dihydroorotic acid	158.961	38.3417	158.033	1.35094	C5H6N2O4	C00337	[M+H]+	BioDeepDB	0.0001039	13.4928	4.1626	0.30851	3.64e-09	3.549e-07
4a-Carbinolamine tetrahydrobiopterin	239.102	286.603	239.102	0.819251	C9H13N5O3	C00268	[M]+	BioDeepDB	4.06184e-10	0.606757	0.488119	0.80447	0.42257	0.625779
4a-Carboxy-4b-methyl-5a-cholesta-8,24-dien-3b-ol	442.351	788.631	442.345	2.96952	C29H46O3	C15808	[M]+	BioDeepDB	0.000230407	2.34459	1.61509	0.68886	0.99164	0.99451
4-Acetamido-2-aminobutanoic acid	160.097	258.91	160.085	1.11498	C6H12N2O3	C06442	[M]+	BioDeepDB	1.20747e-05	4.99229	6.68025	1.3381	0.19021	0.394585
4-Acetamidobutanoic acid	146.061	383.748	145.074	0.81592	C6H11NO3	C02946	[M+H]+	BioDeepDB	1.5684e-07	5.58338	4.74853	0.85047	0.35433	0.558113
4a-Methylzymosterol	399.358	835.462	398.355	9.21679	C28H46O	C05103	[M+H]+	MetaDNA	0.00161344	2.95359	1.85871	0.62931	0.12625	0.314015
4-Amino-4-deoxychorismate	226.069	125.019	225.064	1.76148	C10H11NO5	C11355	[M+H]+	BioDeepDB	4.18242e-10	22.7384	31.5309	1.3867	0.30703	0.518812
4-Amino-5-hydroxymethyl-2-methylpyrimidine	140.081	273.998	139.075	7.51205	C6H9N3O	C01279	[M+H]+	BioDeepDB	0.145803	1.43823	4.02827	2.8009	0.00087802	0.0126141
4-Aminophenol	108.044	100.214	109.053	14.4001	C6H7NO	C02372	[M-H]-	MoNA	0.00371035	0.444102	0.272524	0.61365	0.0090299	0.0560774
4-Aminopyridine	95.0609	138.841	94.0531	0.0468009	C5H6N2	C13728	[M+H]+	BioDeepDB	7.33334e-05	0.769565	0.742102	0.96431	0.76514	0.888956
4-Coumaroylshikimate	319.082	456.056	320.09	2.43342	C16H16O7	C02947	[M-H]-	MetaDNA	0.0638777	0.227302	0.199679	0.87847	0.51442	0.700502
4-Fluoro-L-threonine	120.045	523.92	137.049	29.2591	C4H8FNO3	C15533	[M+H-H2O]+	BioDeepDB	0.0105496	0.539926	0.56356	1.0438	0.69147	0.833354
4-Guanidinobutanoic acid	146.092	98.9692	145.085	0.0192114	C5H11N3O2	C01035	[M+H]+	BioDeepDB	4.3615e-10	11.6077	3.58701	0.30902	0.014038	0.0763371
4-Hydroxy-2-quinolone	162.055	436.271	161.048	0.443338	C9H7NO2	C16716	[M+H]+	mzCloud	0.000257667	27.5123	42.0676	1.529	0.14954	0.341456
4-Hydroxy-3-(3-methyl-2-butenyl)acetophenone	205.119	268.173	204.115	16.8837	C13H16O2	C10702	[M+H]+	MoNA	8.00354e-07	1.80268	0.93751	0.52006	0.22327	0.423594
4-Hydroxy-3-methoxy-cinnamoylglycine	250.071	370.613	251.079	3.35776	C12H13NO5	C02564	[M-H]-	MetaDNA	2.59844e-05	0.121103	0.0908112	0.74987	0.5202	0.704438
4-Hydroxy-4-methylglutamate	176.056	321.767	177.064	0.163614	C6H11NO5	C06034	[M-H]-	MetaDNA	0.0109334	0.0249492	0.0323979	1.2986	0.95199	0.968883
4-Hydroxybenzoic acid	138.055	434.686	138.032	0.105931	C7H6O3	C00156	[M]+	BioDeepDB	1.14709e-07	1.10764	0.697908	0.63009	0.28058	0.490261
4-Hydroxycinnamic acid	163.04	151.215	164.047	2.20669	C9H8O3	C00811	[M-H]-	BioDeepDB	9.54413e-15	0.683117	0.740935	1.0846	0.21307	0.416189
4-Hydroxycinnamoylagmatine	276.154	284.76	276.159	15.9862	C14H20N4O2	C04498	[M]+	BioDeepDB	0.000156526	1.62569	1.93659	1.1912	0.6655	0.813111
4-Hydroxycinnamoylmethane	162.076	179.387	162.068	1.12001	C10H10O2	C12088	[M]+	BioDeepDB	5.81362e-09	0.979833	0.928005	0.94711	0.72285	0.858439
4-Hydroxyphenylacetaldehyde	136.062	325.7	136.052	0.634997	C8H8O2	C03765	[M]+	BioDeepDB	2.47522e-11	0.672896	0.684057	1.0166	0.31577	0.527185
4-Hydroxyphenylacetylglutamic acid	281.098	151.974	281.09	28.3979	C13H15NO6	C05595	[M]-	MetaDNA	0.054876	0.602642	0.614348	1.0194	0.82718	0.914727
4-Hydroxyproline	112.039	79.2317	131.058	8.72677	C5H9NO3	C01157	[M-H2O-H]-	BioDeepDB	0.00446639	0.0973898	0.100004	1.0268	0.83888	0.915933
4-Methoxy-2,2-bipyrrole-5-carbaldehyde	190.087	337.951	190.074	0.461525	C10H10N2O2	C21570	[M]+	BioDeepDB	6.23029e-06	2.11215	2.26582	1.0728	0.23717	0.442143
4-Methylbenzaldehyde	121.065	192.343	120.058	0.000458076	C8H8O	C06758	[M+H]+	BioDeepDB	8.87414e-06	45.3012	16.0652	0.35463	0.34622	0.551576
4-Methylbenzyl alcohol	122.068	213.724	122.073	0.00962702	C8H10O	C06757	[M]+	BioDeepDB	0.00171349	30.5645	5.4005	0.17669	0.025379	0.118395
4-Methylcatechol	125.06	178.91	124.052	0.0453691	C7H8O2	C06730	[M+H]+	BioDeepDB	5.00413e-05	2.08438	4.38311	2.1028	0.37147	0.574894
4-Nitrocatechol	156.029	139.369	155.022	0.494209	C6H5NO4	C02235	[M+H]+	BioDeepDB	1.60708e-07	1.98337	1.24415	0.62729	0.23379	0.438713
4-Oxoglutaramate	145.049	98.9305	145.037	0.134512	C5H7NO4	C05572	[M]+	BioDeepDB	0.000552313	10.9806	4.58162	0.41725	0.18244	0.382535
4-Pyridoxic acid	183.051	312.941	183.053	10.4791	C8H9NO4	C00847	[M]+	BioDeepDB	1.70494e-10	4.7636	2.01948	0.42394	0.0041178	0.035218
4-Quinolinecarboxylic acid	171.909	37.2597	173.048	0.36129	C10H7NO2	C06414	[M-H]-	BioDeepDB	2.73043e-09	0.0911252	0.0585173	0.64216	0.014093	0.0763371
5-(2-Hydroxyethyl)-4-methylthiazole	144.048	313.786	143.041	0.717548	C6H9NOS	C04294	[M+H]+	BioDeepDB	1.56999e-07	4.60051	9.20228	2.0003	0.006439	0.045355
5,6-Dihydro-5-fluorouracil	133.032	140.842	132.034	0.213802	C4H5FN2O2	C16630	[M+H]+	BioDeepDB	1.19958e-39	52.3759	63.4133	1.2107	0.050851	0.184999
5,7-Dihydroxyflavone	255.065	613.499	254.058	1.8597	C15H10O4	C10028	[M+H]+	BioDeepDB	4.10247e-06	8.37642	17.6636	2.1087	0.9712	0.981264
5-Acetamidovalerate	159.093	461.949	159.089	21.8741	C7H13NO3	C03087	[M]+	BioDeepDB	8.39559e-06	0.785989	1.22942	1.5642	0.02937	0.131962
5alpha-Cholestanone	369.35	31.759	386.355	6.58504	C27H46O	C03238	[M+H-H2O]+	MetaDNA	0.00296304	1.32453	4.11022	3.1032	0.00049789	0.00898968
5alpha-Ergosta-7,22-diene-3beta,5-diol	414.321	772.458	414.35	0.0676816	C28H46O2	C04416	[M]+	BioDeepDB	5.47487e-05	2.87761	7.94262	2.7601	0.38643	0.591363
5-Aminolevulinic acid	112.039	144.991	131.058	6.08428	C5H9NO3	C00430	[M-H2O-H]-	MoNA	0.0815255	0.306235	0.154051	0.50305	0.13192	0.324803
5-Aminopentanoic acid	118.086	99.4398	117.079	0.0433521	C5H11NO2	C00431	[M+H]+	BioDeepDB	1.09201e-12	487.481	540.08	1.1079	0.46068	0.650961
5-Dehydroavenasterol	411.359	818.739	410.355	8.50493	C29H46O	C15783	[M+H]+	BioDeepDB	0.00102429	25.6586	72.2921	2.8175	0.006466	0.045355
5-Guanidino-3-methyl-2-oxopentanoate	187.108	388.954	187.096	1.8238	C7H13N3O3	C20234	[M]+	BioDeepDB	0.00932687	0.942334	0.613125	0.65064	0.033419	0.14354
5-Hydroxyindoleacetic acid	192.066	490.063	191.058	0.662603	C10H9NO3	C05635	[M+H]+	BioDeepDB	3.09417e-08	6.62476	9.91955	1.4973	0.65087	0.803289
5-Hydroxy-L-tryptophan	219.077	329.738	220.085	0.0323861	C11H12N2O3	C00643	[M-H]-	BioDeepDB	0.000329629	0.0997971	0.127081	1.2734	0.062619	0.205567
5-Hydroxylysine	145.097	84.7942	162.1	28.2941	C6H14N2O3	C16741	[M+H-H2O]+	MoNA	0.0731737	1.05612	1.99203	1.8862	0.19915	0.407211
5-Hydroxypentanoic acid	117.054	144.835	118.063	16.3143	C5H10O3	C02804	[M-H]-	MetaDNA	0.000781135	4.03846	2.2936	0.56794	0.50738	0.695774
5-Hydroxypyrazinamide	124.047	192.072	123.043	25.7899	C5H5N3O	C01956	[M+H]+	BioDeepDB	0.000742238	4.99243	6.02364	1.2066	0.054072	0.189985
5-KETE	317.211	836.338	318.219	3.40834	C20H30O3	C14732	[M-H]-	BioDeepDB	1.04679e-06	4.1179	2.43919	0.59234	0.81312	0.909165
5-Methyl-2-deoxycytidine	241.109	393.024	241.106	9.44465	C10H15N3O4	C03592	[M]-	mzCloud	0.420503	0.119752	0.161642	1.3498	0.16892	0.366037
5-Methyl-2-furancarboxaldehyde	111.044	99.0493	110.037	0.00739533	C6H6O2	C11115	[M+H]+	BioDeepDB	8.37255e-05	3.08433	1.09424	0.35477	0.058598	0.198379
5-Methylbarbiturate	142.035	72.0603	142.038	19.2903	C5H6N2O3	C05281	[M]+	BioDeepDB	1.26247e-05	2.30988	1.37245	0.59417	0.016884	0.0866878
5-Methylcytosine	126.066	283.107	125.059	2.30837	C5H7N3O	C02376	[M+H]+	MetaDNA	6.28557e-05	1.03453	1.45045	1.402	0.011336	0.0647355
5-Nitro-2-(3-phenylpropylamino)benzoic acid	301.118	543.076	300.111	0.119368	C16H16N2O4	C13705	[M+H]+	BioDeepDB	0.320848	3.43681	4.31272	1.2549	0.26088	0.468431
5-S-Methyl-5-thioinosine	297.065	399.669	298.074	3.0667	C11H14N4O4S	C19787	[M-H]-	MetaDNA	0.0206799	0.064293	0.058809	0.9147	0.25927	0.466759
5-Valerolactone	99.0435	142.968	100.052	16.2064	C5H8O2	C02240	[M-H]-	MetaDNA	0.0934528	0.155435	0.081508	0.52439	0.0024268	0.0241442
6-Acetamido-3-aminohexanoate	188.116	210.76	188.116	3.10034	C8H16N2O3	C03846	[M]+	BioDeepDB	0.00075222	0.401274	0.52883	1.3179	0.43007	0.629607
6-Acetyl-D-glucose	222.076	466.982	222.074	0.537991	C8H14O7	C02655	[M]+	BioDeepDB	0.026418	0.36525	0.612391	1.6766	0.0081197	0.0520836
6beta-Hydroxytestosterone	303.199	805.525	304.204	6.83461	C19H28O3	C14497	[M-H]-	BioDeepDB	1.81054e-07	1.33641	0.774959	0.57988	0.049277	0.184999
6-Hydroxyhexan-6-olide	130.066	567.462	130.063	0.137182	C6H10O3	C03241	[M]+	BioDeepDB	6.65702e-16	1.52314	1.11189	0.73	0.77099	0.891714
6-Hydroxyhexanoic acid	131.069	229.877	132.079	14.0641	C6H12O3	C06103	[M-H]-	MoNA	0.000438885	8.20923	3.8011	0.46303	0.68534	0.828496
6-Hydroxymelatonin	231.113	451.79	248.116	18.5548	C13H16N2O3	C05643	[M+H-H2O]+	BioDeepDB	0.00136468	44.2635	119.767	2.7058	0.00096234	0.0131242
6-Hydroxynicotinic acid	140.034	283.505	139.027	1.06945	C6H5NO3	C01020	[M+H]+	BioDeepDB	1.63843e-06	7.88446	6.39317	0.81086	0.061646	0.203745
6-Ketoprostaglandin E1	367.211	470.457	368.22	3.61619	C20H32O6	C05962	[M-H]-	BioDeepDB	0.000294212	0.389282	0.476235	1.2234	0.76033	0.886178
6-Keto-prostaglandin F1a	371.258	660.931	370.236	0.470245	C20H34O6	C05961	[M+H]+	BioDeepDB	8.17719e-08	6.12391	12.4894	2.0394	0.12775	0.316937
6-Methoxymellein	209.081	500.61	208.074	0.04167	C11H12O4	C02381	[M+H]+	BioDeepDB	2.00932e-05	1.06834	0.634061	0.5935	0.42553	0.625779
6-Methyladenine	148.061	353.057	149.07	10.3284	C6H7N5	C08434	[M-H]-	MoNA	7.48588e-09	0.120575	0.276586	2.2939	0.0072347	0.0487981
6-O-beta-D-Xylopyranosyl-D-glucose	293.087	146.054	312.106	0.792703	C11H20O10	C08245	[M-H2O-H]-	MetaDNA	0.0111567	0.18488	0.0880422	0.47621	0.02856	0.128917
6-Oxolividamine	305.15	553.755	305.159	29.4007	C12H23N3O6	C21256	[M]+	BioDeepDB	0.393904	7.62978	9.29507	1.2183	0.32381	0.532403
6-Phosphogluconic acid	276.897	61.3618	276.025	2.16858	C6H13O10P	C00345	[M+H]+	BioDeepDB	1.45925e-05	0.917131	0.202843	0.22117	6.66e-10	8.11687e-08
7-(3-Methylbut-2-enyl)-L-tryptophan	253.13	149.636	272.152	17.6954	C16H20N2O2	C19767	[M-H2O-H]-	MetaDNA	0.0266502	0.215289	0.24998	1.1611	0.51397	0.700502
7,8-Diaminononanoate	189.16	99.7911	188.153	0.0278341	C9H20N2O2	C01037	[M+H]+	BioDeepDB	0.000373027	6.35394	1.04202	0.164	0.0016162	0.0183289
7,8-Dihydromonapterin	256.093	206.697	255.097	0.393165	C9H13N5O4	C21008	[M+H]+	BioDeepDB	0.145226	0.744734	1.76104	2.3647	0.202	0.40811
7-Dehydrodesmosterol	383.331	828.42	382.324	1.37853	C27H42O	C05107	[M+H]+	BioDeepDB	2.54049e-05	8.71088	7.38073	0.8473	0.55119	0.724802
7-Methyladenine	150.076	86.935	149.07	0.280165	C6H7N5	C02241	[M+H]+	BioDeepDB	0.0974871	0.772942	0.982176	1.2707	0.076109	0.229898
7-Oxodeoxycholate	389.269	634.322	406.272	10.8688	C24H38O5	C04643	[M+H-H2O]+	MetaDNA	0.0502851	2.85829	4.40956	1.5427	0.88347	0.940524
8-Amino-7-oxononanoate	170.118	483.262	187.121	25.968	C9H17NO3	C01092	[M+H-H2O]+	BioDeepDB	0.000330224	1.05794	1.01428	0.95873	0.92086	0.959229
8-Isoprostane	337.235	802.984	354.241	6.04066	C20H34O5	C13809	[M+H-H2O]+	BioDeepDB	0.000118405	20.373	12.5581	0.61641	0.08452	0.244531
9(S)-HPODE	311.222	738.568	312.23	2.89985	C18H32O4	C14827	[M-H]-	BioDeepDB	2.2723e-07	3.635	3.53252	0.97181	0.51811	0.702583
9(S)-HPOT	293.211	831.678	310.214	0.00386678	C18H30O4	C16321	[M+H-H2O]+	BioDeepDB	1.64621e-06	4.13102	4.03323	0.97633	0.66196	0.810891
9,10-12,13-Diepoxyoctadecanoate	293.211	803.55	312.23	1.32884	C18H32O4	C14836	[M-H2O-H]-	MetaDNA	0.0250977	2.47164	2.727	1.1033	0.23965	0.442429
9,10-DHOME	313.237	836.851	314.246	3.44933	C18H34O4	C14828	[M-H]-	BioDeepDB	8.87763e-08	1.23195	2.42943	1.972	0.8777	0.939361
9,10-Dihydroxy-12,13-epoxyoctadecanoate	329.232	590.792	330.241	2.96349	C18H34O5	C14837	[M-H]-	MetaDNA	0.00313201	3.66338	3.04661	0.83164	0.53362	0.71227
9,10-Dihydroxystearate	299.258	812.951	316.261	12.3791	C18H36O4	C19622	[M+H-H2O]+	BioDeepDB	2.87847e-12	15.068	5.0487	0.33506	0.94676	0.968058
9,10-Epoxyoctadecenoic acid	295.227	836.537	296.235	4.19821	C18H32O3	C14825	[M-H]-	BioDeepDB	4.73297e-11	27.2587	28.4735	1.0446	0.21946	0.418735
9,12,13-TriHOME	330.245	764.753	330.241	13.4931	C18H34O5	C14833	[M]+	MetaDNA	0.000104477	2.95115	2.92227	0.99022	0.13718	0.328625
9-cis-Retinoic acid	301.216	825.098	300.209	0.346529	C20H28O2	C15493	[M+H]+	BioDeepDB	1.38371e-05	1.75617	1.52896	0.87063	0.99094	0.99451
9-OxoODE	277.216	694.083	294.219	13.4597	C18H30O3	C14766	[M+H-H2O]+	mzCloud	2.49054e-05	2.25035	2.22633	0.98933	0.56075	0.732884
Abrine	219.113	371.396	218.106	0.0910994	C12H14N2O2	C02983	[M+H]+	BioDeepDB	0.000157642	0.695508	0.846165	1.2166	0.33145	0.538606
Abscisic alcohol	251.165	490.264	250.157	0.0767642	C15H22O3	C13456	[M+H]+	BioDeepDB	9.24619e-06	0.447061	0.662658	1.4823	0.044114	0.170679
Abscisic aldehyde	248.14	412.339	248.141	5.45494	C15H20O3	C13455	[M]+	MetaDNA	0.0157033	5.51729	6.47604	1.1738	0.093979	0.262549
Acetaminophen	151.061	309.666	151.063	3.23207	C8H9NO2	C06804	[M]+	BioDeepDB	2.01323e-21	1.38944	0.54174	0.3899	0.053837	0.189985
Acetoacetic acid	85.029	99.0014	102.032	0.182465	C4H6O3	C00164	[M+H-H2O]+	BioDeepDB	2.1308e-23	3.67308	1.23927	0.33739	0.005078	0.0386801
Acetohexamide	307.102	98.837	324.114	16.7394	C15H20N2O4S	C06806	[M+H-H2O]+	BioDeepDB	0.102499	7.80796	0.60722	0.077769	0.0016469	0.0183289
Acetylcholine chloride	182.093	324.514	181.087	9.45884	C7H16NO2. Cl	C08201	[M+H]+	BioDeepDB	0.000148706	1.13791	2.42501	2.1311	0.075046	0.229373
Acetylcysteine	163.123	146.505	163.03	0.285465	C5H9NO3S	C06809	[M]+	BioDeepDB	1.55508e-08	2.31704	2.13597	0.92185	0.35771	0.561622
Acetyl-maltose	383.119	100.902	384.127	2.62054	C14H24O12	C02130	[M-H]-	MetaDNA	0.0122783	1.24453	0.0842856	0.067725	8.12e-05	0.00219917
Acetylphosphate	139.982	208.298	139.988	0.357178	C2H5O5P	C00227	[M]+	BioDeepDB	6.08232e-06	5.03774	4.11263	0.81636	0.21061	0.413169
Adenine	134.046	255.881	135.054	12.5745	C5H5N5	C00147	[M-H]-	BioDeepDB	9.09759e-11	1.75226	2.06351	1.1776	0.36573	0.569627
Adenosine	268.104	251.815	267.097	0.220582	C10H13N5O4	C00212	[M+H]+	BioDeepDB	6.0534e-13	9.44097	5.8465	0.61927	0.0062987	0.0451283
Adrenosterone	283.172	716.888	300.173	25.5654	C19H24O3	C05285	[M+H-H2O]+	BioDeepDB	0.000355669	1.00344	0.759676	0.75707	0.94575	0.968058
Allocholic acid	407.279	507.446	408.288	3.08491	C24H40O5	C00695	[M-H]-	BioDeepDB	0.000168688	30.9334	21.2728	0.6877	0.49189	0.683181
Allopregnanolone	301.252	806.617	318.256	12.8066	C21H34O2	C13712	[M+H-H2O]+	BioDeepDB	9.35453e-06	5.1458	3.0069	0.58434	0.03118	0.135717
all-trans-Retinoic acid	301.216	770.516	300.209	0.0395049	C20H28O2	C00777	[M+H]+	BioDeepDB	5.44886e-05	6.08554	3.35005	0.55049	0.83984	0.915933
Alpha-dimorphecolic acid	279.232	838.186	296.235	2.80928	C18H32O3	C14767	[M+H-H2O]+	BioDeepDB	4.22043e-09	3.87282	3.97535	1.0265	0.94482	0.968058
alpha-Ketoisovaleric acid	116.049	364.921	116.047	15.2546	C5H8O3	C00141	[M]-	MoNA	1.56551e-06	0.302128	0.485073	1.6055	0.013079	0.0717392
Alpha-Lactose	323.097	146.16	342.116	1.49283	C12H22O11	C00243	[M-H2O-H]-	BioDeepDB	6.11102e-06	1.57171	0.953061	0.60639	0.2076	0.409086
alpha-Oxo-benzeneacetic acid	149.026	151.38	150.032	11.0774	C8H6O3	C02137	[M-H]-	mzCloud	0.00509993	2.28729	1.18117	0.5164	0.78687	0.901526
alpha-Tocopherol	429.193	570.119	430.381	26.6924	C29H50O2	C02477	[M-H]-	BioDeepDB	0.336366	0.796535	0.232344	0.29169	0.0023764	0.0238865
Alpha-Tocotrienol	424.343	810.825	424.334	21.4443	C29H44O2	C14153	[M]+	BioDeepDB	0.00283658	20.1075	22.4951	1.1187	0.84889	0.919631
Alprazolam	309.086	644.261	308.083	12.8958	C17H13ClN4	C06817	[M+H]+	MoNA	5.58193e-06	2.1228	3.43391	1.6176	0.64295	0.797552
Aminoadipic acid	162.076	96.237	161.069	0.39515	C6H11NO4	C00956	[M+H]+	BioDeepDB	0.00148821	6.5257	6.81196	1.0439	0.50189	0.690187
Aminocaproic acid	130.084	267.28	131.095	23.0513	C6H13NO2	C02378	[M-H]-	BioDeepDB	0.000593115	0.79134	1.07471	1.3581	0.11246	0.293178
Androsterone	289.161	412.779	290.225	4.42243	C19H30O2	C00523	[M-H]-	BioDeepDB	0.0904962	0.133637	0.0786284	0.58837	0.19242	0.397478
Anserine	239.113	101.564	240.122	6.27154	C10H16N4O3	C01262	[M-H]-	BioDeepDB	3.00267e-05	0.399519	0.219792	0.55014	0.45806	0.64914
Antiarol	184.073	799.443	184.074	1.26763	C9H12O4	C10765	[M]+	BioDeepDB	0.206292	3.82455	0.668536	0.1748	7.2e-05	0.00200571
Antibiotic JI-20A	482.323	829.266	481.275	2.7937	C19H39N5O9	C17704	[M+H]+	BioDeepDB	2.86973e-06	1.45716	0.384889	0.26414	0.00022108	0.00479007
Antibiotic JI-20B	496.302	584.84	495.29	9.70369	C20H41N5O9	C17705	[M+H]+	MetaDNA	0.00844613	1.24161	2.367	1.9064	0.17481	0.372799
Arachidonic acid	304.159	624.064	304.24	11.3982	C20H32O2	C00219	[M]+	BioDeepDB	0.241059	2.37228	1.87951	0.79228	0.68535	0.828496
Argininosuccinic acid	273.109	89.2666	290.123	23.6463	C10H18N4O6	C03406	[M+H-H2O]+	MoNA	0.00424063	0.930808	1.36803	1.4697	0.13443	0.326698
Ascorbate	159.028	306.548	176.032	21.8794	C6H8O6	C00072	[M+H-H2O]+	BioDeepDB	0.000143384	0.54833	0.453689	0.8274	0.43809	0.634269
Aspartame	295.129	422.461	294.122	0.0127761	C14H18N2O5	C11045	[M+H]+	BioDeepDB	1.64949e-05	3.33717	5.53902	1.6598	0.0020958	0.0218587
Aspartylglycosamine	336.14	86.5059	335.133	0.208909	C12H21N3O8	C04540	[M+H]+	BioDeepDB	1.15501e-06	0.604428	0.561687	0.92929	0.22078	0.420431
Asymmetric dimethylarginine	203.15	93.4832	202.143	0.0303399	C8H18N4O2	C03626	[M+H]+	BioDeepDB	4.4515e-12	15.0382	18.2844	1.2159	0.42358	0.625779
Atrazine	216.102	376.318	215.094	4.20179	C8H14ClN5	C06551	[M+H]+	MoNA	0.673887	1.76471	1.04294	0.591	0.10393	0.278384
Avenasterol	412.342	812.024	412.37	0.0301603	C29H48O	C08821	[M]+	BioDeepDB	0.038895	0.955179	1.45244	1.5206	0.23385	0.438713
Azatyrosine	183.077	375.858	182.069	4.23169	C8H10N2O3	C21325	[M+H]+	BioDeepDB	6.90131e-06	1.53826	0.445253	0.28945	0.0040182	0.0346703
Azelaic acid	187.107	171.896	188.105	29.637	C9H16O4	C08261	[M-H]-	BioDeepDB	4.99774e-06	2.63747	3.18474	1.2075	0.44959	0.645582
Baclofen	214.059	88.242	213.056	10.5697	C10H12ClNO2	C06841	[M+H]+	BioDeepDB	0.00431869	36.5635	26.5878	0.72717	0.76503	0.888956
Benfuracarb	411.199	663.836	410.188	0.398581	C20H30N2O5S	C11073	[M+H]+	BioDeepDB	3.81331e-06	0.542085	0.816237	1.5057	0.058933	0.198584
Benzaldehyde	107.049	337.949	106.042	0.00850898	C7H6O	C00261	[M+H]+	BioDeepDB	3.88943e-35	4.82748	4.51274	0.9348	0.8088	0.907457
Benzeneacetonitrile	118.065	834.984	117.058	1.21664	C8H7N	C16074	[M+H]+	MetaDNA	0.00155174	15.2772	16.2382	1.0629	0.45753	0.64914
Benzoate	123.045	192.78	122.037	0.188171	C7H6O2	C00180	[M+H]+	BioDeepDB	1.47086e-25	70.8468	81.068	1.1443	0.15422	0.346462
Benzocaine	166.087	733.451	165.079	2.0038	C9H11NO2	C07527	[M+H]+	MoNA	0.0895716	4.3656	1.56388	0.35823	0.63282	0.789663
Benzoylecgonine	290.14	189.995	289.131	5.43485	C16H19NO4	C10847	[M+H]+	mzCloud	0.00266054	1.5822	1.514	0.9569	0.46206	0.651966
Benzylamine	107.071	569.872	107.073	27.493	C7H9N	C15562	[M]+	BioDeepDB	0.169578	0.717273	0.243499	0.33948	0.0023035	0.0233949
Berberine	336.123	611.878	336.124	1.17178	C20H18NO4	C00757	[M+H]+	BioDeepDB	3.48776e-09	1047.37	63.1225	0.060268	1.26e-05	0.0004914
beta-Alanine	90.0556	86.2458	89.0477	2.77889	C3H7NO2	C00099	[M+H]+	BioDeepDB	0.000307714	49.8546	55.9291	1.1218	0.069211	0.220525
beta-Alanyl-L-arginine	245.149	324.471	245.149	0.0123851	C9H19N5O3	C05340	[M]+	BioDeepDB	2.24505e-09	3.24773	4.46241	1.374	0.53016	0.711992
beta-Alanyl-L-lysine	217.155	320.785	217.143	0.0396144	C9H19N3O3	C05341	[M]+	BioDeepDB	4.70375e-13	54.7244	39.2869	0.7179	0.31781	0.527879
beta-Cadinene	204.183	834.758	204.188	22.9623	C15H24	C09625	[M]+	BioDeepDB	1.46478e-05	0.946433	1.01678	1.0743	0.2984	0.509097
beta-Citryl-L-glutamate	320.061	204.017	321.07	3.28344	C11H15NO10	C20775	[M-H]-	MetaDNA	0.0238701	0.0773887	0.0913261	1.1801	0.31251	0.522637
beta-D-Glucosamine	180.088	248.742	179.079	0.117208	C6H13NO5	C08349	[M+H]+	BioDeepDB	0.00404643	1.1871	0.354088	0.29828	4.23e-07	2.7495e-05
Beta-D-Glucose 6-phosphate	260.022	101.392	260.03	27.9504	C6H13O9P	C01172	[M]-	MetaDNA	0.00398549	0.957682	0.610343	0.63731	0.53516	0.712816
Betaine aldehyde	102.092	73.2193	102.092	2.05104	C5H12NO	C00576	[M]+	MetaDNA	0.000948508	1.14508	4.56616	3.9876	0.011171	0.0647355
beta-Sitosterol	397.385	824.973	414.386	5.03287	C29H50O	C01753	[M+H-H2O]+	BioDeepDB	7.66909e-13	5.11617	1.30628	0.25532	0.00061544	0.0103458
Beta-Tyrosine	182.081	316.702	181.074	0.0093732	C9H11NO3	C04368	[M+H]+	BioDeepDB	1.75381e-13	1.73111	1.36689	0.7896	0.24678	0.450581
Biopterin	237.087	342.556	237.086	3.02141	C9H11N5O3	C06313	[M]+	BioDeepDB	0.224292	0.798101	0.567117	0.71058	0.047148	0.180272
Biotin	245.095	461.267	244.088	0.0325985	C10H16N2O3S	C00120	[M+H]+	BioDeepDB	1.92321e-18	2.32852	1.80292	0.77428	0.80832	0.907457
Bovinocidin	119.017	139.919	119.022	0.033235	C3H5NO4	C05669	[M]+	BioDeepDB	1.38906e-34	0.539133	1.05687	1.9603	0.05579	0.192602
Bromacil	259.012	81.3952	260.016	14.3166	C9H13BrN2O2	C10911	[M-H]-	mzCloud	0.000980903	1.54366	1.21965	0.7901	0.60556	0.772802
Bufadienolide	355.262	688.004	354.256	2.47426	C24H34O2	C16921	[M+H]+	MetaDNA	0.0211745	47.7468	176.633	3.6994	0.097639	0.268032
Bufalin	387.253	641.812	386.246	0.0177655	C24H34O4	C16922	[M+H]+	BioDeepDB	3.98257e-07	3.26752	2.06201	0.63106	0.010874	0.0642555
Bufotenine	205.134	340.63	204.126	1.72798	C12H16N2O	C08299	[M+H]+	mzCloud	2.21073e-06	1.0072	2.04101	2.0264	0.90506	0.950898
Butamben	194.123	495.606	193.11	26.7734	C11H15NO2	C07875	[M+H]+	mzCloud	0.352019	0.75147	0.622353	0.82818	0.79481	0.902142
Butyryl-L-carnitine	232.154	475.611	231.147	0.000543427	C11H21NO4	C02862	[M+H]+	BioDeepDB	0.318724	1.73788	1.71425	0.9864	0.58019	0.747817
Cadaverine	103.123	73.7912	102.116	1.40789	C5H14N2	C01672	[M+H]+	BioDeepDB	2.15635e-10	29.8534	22.0826	0.7397	0.16784	0.365494
Caffeate	179.034	164.814	180.042	0.0133635	C9H8O4	C01197	[M-H]-	BioDeepDB	4.66582e-10	0.823983	0.2318	0.28132	0.20227	0.40811
Caffeine	195.088	435.974	194.08	0.320659	C8H10N4O2	C07481	[M+H]+	BioDeepDB	1.66233e-11	2.17437	4.95128	2.2771	0.21538	0.416722
Calcitriol	417.336	774.085	416.329	0.381514	C27H44O3	C01673	[M+H]+	BioDeepDB	1.33796e-09	12.8791	8.96094	0.69577	0.64567	0.799909
Cannabidiol	314.232	664.125	314.225	24.2364	C21H30O2	C07578	[M]+	BioDeepDB	0.36994	7.31941	8.11366	1.1085	0.49891	0.689982
Caproic acid	115.075	101.5	116.084	13.3905	C6H12O2	C01585	[M-H]-	MoNA	0.295781	0.213455	0.7323	3.4307	0.0049227	0.0377924
Caprylic acid	125.096	165.178	144.115	7.62536	C8H16O2	C06423	[M-H2O-H]-	BioDeepDB	0.000722606	0.176861	0.127779	0.72248	0.37086	0.574862
Capsidiol	237.185	553.061	236.178	0.631438	C15H24O2	C09627	[M+H]+	BioDeepDB	0.000310127	0.632303	0.656127	1.0377	0.082172	0.242047
Carbofuran	222.113	616.758	221.105	0.262644	C12H15NO3	C14291	[M+H]+	BioDeepDB	0.00133279	0.76268	0.828839	1.0867	0.14365	0.335872
Carglumic acid	191.07	418.493	190.059	20.6461	C6H10N2O5	C05829	[M+H]+	MetaDNA	0.000524626	0.733011	0.4409	0.60149	0.07301	0.225983
Carnosine	227.115	81.3358	226.107	1.71176	C9H14N4O3	C00386	[M+H]+	BioDeepDB	2.80203e-05	1.01826	0.731502	0.71838	0.55033	0.724802
Catechin	271.056	79.5803	290.079	16.481	C15H14O6	C06562	[M-H2O-H]-	MoNA	0.330381	0.238171	0.133514	0.56058	0.74961	0.882093
Catechol	111.039	72.5988	110.037	0.840836	C6H6O2	C00090	[M+H]+	BioDeepDB	1.3163e-08	14.1137	4.85033	0.34366	0.0032923	0.031165
Celecoxib	381.078	91.2911	381.076	1.11174	C17H14F3N3O2S	C07589	[M]+	BioDeepDB	0.000447312	32.7436	26.6898	0.81511	0.99977	0.99977
Cellobiose	341.108	97.5172	342.116	0.81051	C12H22O11	C00185	[M-H]-	BioDeepDB	6.74054e-12	20.5229	2.95177	0.14383	0.001739	0.0190508
Cellotriose	504.168	146.581	504.169	2.78878	C18H32O16	C06219	[M]-	MetaDNA	0.00806997	0.213541	0.0554864	0.25984	0.05658	0.193563
Cerulenin	224.134	443.29	223.121	24.5144	C12H17NO3	C12058	[M+H]+	BioDeepDB	0.104337	1.30227	2.62542	2.016	0.88201	0.940524
Chavicol	135.081	474.594	134.073	0.00961109	C9H10O	C16930	[M+H]+	BioDeepDB	1.60131e-05	0.496279	0.849441	1.7116	0.18755	0.389896
Chenodeoxycholic acid	391.284	799.719	392.293	1.43845	C24H40O4	C02528	[M-H]-	BioDeepDB	1.30312e-12	1690.98	900.127	0.53231	0.13707	0.328625
Chlordiazepoxide	300.096	411.625	299.083	20.7603	C16H14ClN3O	C06901	[M+H]+	BioDeepDB	0.16331	0.4097	0.462211	1.1282	0.65617	0.807639
Chlorogenic acid	353.087	364.321	354.095	1.87981	C16H18O9	C00852	[M-H]-	BioDeepDB	5.55045e-06	0.841805	0.0738466	0.087724	0.14348	0.335872
Chlorohydroquinone	126.99	72.7698	143.998	4.96764	C6H5ClO2	C06601	[M+H-H2O]+	MetaDNA	0.0180037	4.4946	2.0515	0.45644	0.0068623	0.047791
Chlorpheniramine	275.139	524.054	274.124	29.0527	C16H19ClN2	C06905	[M+H]+	BioDeepDB	5.62115e-05	0.329618	0.808427	2.4526	0.0072246	0.0487981
Cholesterol	369.35	786.179	386.355	5.59029	C27H46O	C00187	[M+H-H2O]+	BioDeepDB	1.35607e-11	6.47299	4.24571	0.65591	0.21424	0.416722
Cholesterol sulfate	467.332	796.649	466.312	28.3341	C27H46O4S	C18043	[M+H]+	BioDeepDB	0.000426687	3.89946	2.14795	0.55083	0.12582	0.314015
Choline	87.1004	73.5901	104.108	3.86327	C5H14NO	C00114	[M+H-H2O]+	BioDeepDB	0.00280196	7.98125	8.90161	1.1153	0.093323	0.262549
Choline sulfate	184.061	140.954	183.056	14.4867	C5H13NO4S	C00919	[M+H]+	BioDeepDB	0.0022705	0.629417	1.14163	1.8138	0.0046929	0.0363141
Chorismate	225.039	323.945	226.048	4.78145	C10H10O6	C00251	[M-H]-	BioDeepDB	0.0100839	0.0973187	0.127954	1.3148	0.36533	0.569627
Cilastatin	359.158	533.951	358.156	14.957	C16H26N2O5S	C01675	[M+H]+	MoNA	0.0021473	7.35251	10.604	1.4422	0.094667	0.263715
Cimetidine	251.103	357.56	252.116	20.6846	C10H16N6S	C06952	[M-H]-	MoNA	0.34659	0.0887001	0.119478	1.347	0.3119	0.522637
cis-Aconitic acid	175.023	165.637	174.016	1.33511	C6H6O6	C00417	[M+H]+	BioDeepDB	0.160721	0.362727	0.908133	2.5036	8.61e-05	0.00226885
Cis-zeatin	202.107	97.6229	219.112	14.3762	C10H13N5O	C00371	[M+H-H2O]+	BioDeepDB	0.345462	3.9762	5.45907	1.3729	0.060598	0.201566
Citramalic acid	147.028	76.3584	148.037	12.0973	C5H8O5	C00815	[M-H]-	MoNA	5.78546e-05	3.85481	2.8387	0.7364	0.84347	0.917304
Citric acid	191.018	70.9479	192.027	1.99188	C6H8O7	C00158	[M-H]-	BioDeepDB	8.18395e-30	0.722779	2.43441	3.3681	0.0035547	0.032091
Citrulline	174.087	91.2322	175.096	4.04126	C6H13N3O3	C00327	[M-H]-	BioDeepDB	7.32612e-07	6.18305	4.53179	0.73294	0.22331	0.423594
Clomipramine	315.171	483.071	314.155	27.3118	C19H23ClN2	C06918	[M+H]+	BioDeepDB	0.00743824	0.894033	1.1403	1.2755	0.20926	0.411348
Clozapine	327.133	553.588	326.13	13.9368	C18H19ClN4	C06924	[M+H]+	MoNA	0.00376839	0.305536	0.489197	1.6011	0.13441	0.326698
Confertifolin	235.17	793.294	234.162	0.149469	C15H22O2	C09376	[M+H]+	BioDeepDB	7.19741e-15	1.83518	1.46154	0.7964	0.90933	0.951378
Coniferyl aldehyde	178.059	81.8965	178.063	23.5574	C10H10O3	C02666	[M]+	MetaDNA	0.0251844	0.395184	0.240263	0.60798	0.72249	0.858439
Copal-8-ol diphosphate	468.21	688.67	468.204	12.79	C20H38O8P2	C20270	[M]+	BioDeepDB	0.00389817	3.23789	8.60923	2.6589	0.00012626	0.0031565
Cortexolone	346.331	799.352	346.214	1.34016	C21H30O4	C05488	[M]+	BioDeepDB	0.000514585	5.19889	5.45389	1.049	0.75972	0.886178
Corticosterone	329.214	808.409	346.214	22.2302	C21H30O4	C02140	[M+H-H2O]+	MoNA	9.56065e-06	0.603768	1.67001	2.766	0.0061788	0.0449577
Cortisol 21-acetate	387.201	642.857	404.22	28.7982	C23H32O6	C02821	[M+H-H2O]+	BioDeepDB	0.00363107	0.477279	0.345623	0.72415	0.14512	0.336886
Coumarin	147.045	514.475	146.037	0.251442	C9H6O2	C05851	[M+H]+	BioDeepDB	1.27055e-11	1.16141	0.689347	0.59354	0.84776	0.919631
Creatine	132.077	93.669	131.07	0.158205	C4H9N3O2	C00300	[M+H]+	BioDeepDB	2.06105e-18	158.469	91.2978	0.57612	0.24032	0.442429
Creatinine	112.05	33.2478	113.059	5.77316	C4H7N3O	C00791	[M-H]-	BioDeepDB	0.000292193	0.300406	0.233474	0.77719	0.0012617	0.0160837
Cuminaldehyde	149.096	834.759	148.089	0.014139	C10H12O	C06577	[M+H]+	BioDeepDB	2.5417e-05	2.38111	2.12405	0.89204	0.73253	0.868877
Cuminyl alcohol	150.103	152.852	150.105	12.7786	C10H14O	C06576	[M]+	MetaDNA	0.0210842	6.57128	2.11145	0.32132	0.12095	0.307901
Cyclizine	266.175	438.714	266.178	1.11413	C18H22N2	C06930	[M]+	BioDeepDB	0.00345327	1.16226	2.16294	1.861	0.063637	0.208208
Cycloheximide	264.159	401.744	281.163	4.68776	C15H23NO4	C06685	[M+H-H2O]+	BioDeepDB	0.000444616	0.895002	1.04997	1.1731	0.20079	0.40811
Cyclopentolate	274.176	378.272	291.183	0.56761	C17H25NO3	C06932	[M+H-H2O]+	BioDeepDB	2.95786e-05	2.10924	1.95685	0.92775	0.75517	0.884965
Cyclopeptine	280.119	350.38	280.121	9.09726	C17H16N2O2	C20579	[M]+	BioDeepDB	2.05974e-07	0.533818	0.788138	1.4764	0.005336	0.0403302
Cytidine	244.093	98.9667	243.085	0.0799723	C9H13N3O5	C00475	[M+H]+	BioDeepDB	0.000170791	1.77414	1.28339	0.72339	0.42298	0.625779
Cytochalasin B	479.274	714.891	479.267	13.7232	C29H37NO5	C19954	[M]+	BioDeepDB	0.0856223	1.69954	0.734693	0.43229	0.17754	0.375491
Cytosine	112.051	89.4874	111.043	0.00183811	C4H5N3O	C00380	[M+H]+	BioDeepDB	5.1561e-19	5.19997	1.68595	0.32422	0.52322	0.707172
D-4-Phosphopantothenate	299.076	102.122	299.077	4.0129	C9H18NO8P	C03492	[M]-	MetaDNA	0.000413235	0.182929	0.201581	1.102	0.38432	0.591028
D-Alanyl-D-alanine	159.076	90.7325	160.085	10.4576	C6H12N2O3	C00993	[M-H]-	BioDeepDB	5.8014e-13	5.19199	4.34356	0.83659	0.82875	0.914727
D-Alanyl-D-serine	159.077	299.226	176.08	29.5486	C6H12N2O4	C19719	[M+H-H2O]+	BioDeepDB	0.436406	0.798288	0.982189	1.2304	0.46763	0.658582
D-Allulose 6-phosphate	261.057	94.2663	260.03	4.89145	C6H13O9P	C18096	[M+H]+	BioDeepDB	5.64419e-07	1.54515	2.17645	1.4086	0.91924	0.958566
D-Altritol	183.085	98.0975	182.079	9.44097	C6H14O6	C21524	[M+H]+	MetaDNA	0.0326231	2.88028	0.69052	0.23974	0.0044084	0.0358183
D-Arabitol	151.06	92.8869	152.069	2.84041	C5H12O5	C01904	[M-H]-	BioDeepDB	0.00214604	0.216368	0.354411	1.638	0.050434	0.184999
D-Cathinone	150.092	596.868	149.084	0.307165	C9H11NO	C08301	[M+H]+	BioDeepDB	2.04125e-07	1.1145	1.85248	1.6622	0.38731	0.591363
Deethylatrazine	188.071	626.72	187.062	5.92027	C6H10ClN5	C06559	[M+H]+	MoNA	1.53476e-06	0.419441	0.191225	0.45591	0.077102	0.231306
Dehydroepiandrosterone	269.211	807.549	288.209	3.46741	C19H28O2	C01227	[M-H2O-H]-	BioDeepDB	6.06738e-09	3.14023	1.7313	0.55133	0.05328	0.188902
delta-Tocotrienol	397.309	735.076	396.303	1.76425	C27H40O2	C14156	[M+H]+	MetaDNA	0.00634843	2.24847	1.47521	0.6561	0.051978	0.187006
Demethylated antipyrine	175.087	521.527	174.079	3.70652	C10H10N2O	C13008	[M+H]+	BioDeepDB	0.00283138	0.350602	0.635801	1.8135	0.45916	0.649755
Deoxycholic acid	392.287	799.719	392.293	4.85123	C24H40O4	C04483	[M]-	BioDeepDB	2.89272e-18	450.941	243.486	0.53995	0.13605	0.328625
Deoxyinosine	233.066	459.07	252.086	5.30645	C10H12N4O4	C05512	[M-H2O-H]-	BioDeepDB	0.00157136	1.17887	0.17827	0.15122	0.00035647	0.00681487
Deoxyribose	117.055	253.667	134.058	1.2024	C5H10O4	C01801	[M+H-H2O]+	BioDeepDB	5.96043e-05	1.25656	0.731168	0.58188	0.083884	0.243866
Deoxyuridine	227.066	228.858	228.075	1.8005	C9H12N2O5	C00526	[M-H]-	BioDeepDB	3.3886e-09	2.13852	2.18327	1.0209	0.75075	0.882093
D-Erythrulose 4-phosphate	201.019	249.719	200.009	14.0824	C4H9O7P	C03604	[M+H]+	MetaDNA	0.0272262	0.534767	0.917238	1.7152	0.20769	0.409086
Dethiobiotin	215.139	144.962	214.132	0.0397383	C10H18N2O3	C01909	[M+H]+	BioDeepDB	0.000341817	3.29143	2.22536	0.67611	0.74618	0.880781
D-Fructose	181.014	786	180.063	2.36043	C6H12O6	C00095	[M+H]+	BioDeepDB	2.21951e-13	6.84525	7.5768	1.1069	0.32233	0.531763
D-Glucose	179.055	146.457	180.063	7.84628	C6H12O6	C00031	[M-H]-	MoNA	0.000188781	1.16404	0.164513	0.14133	0.0007647	0.0118346
D-Glucuronic Acid	193.034	80.8071	194.043	3.7647	C6H10O7	C00191	[M-H]-	BioDeepDB	2.79397e-26	10.7428	19.2451	1.7914	0.24009	0.442429
D-Glycero-D-galacto-heptitol	211.082	92.2838	212.09	2.28561	C7H16O7	C08255	[M-H]-	MoNA	6.34912e-08	0.36517	0.258827	0.70879	0.054897	0.191159
D-Gulono-1,4-lactone	159.028	96.8488	178.048	0.573219	C6H10O6	C05410	[M-H2O-H]-	BioDeepDB	0.00392335	1.56324	1.13809	0.72803	0.15098	0.342469
DHHA	156.065	148.169	155.058	1.17943	C7H9NO3	C19830	[M+H]+	BioDeepDB	8.0048e-10	1.47564	2.71578	1.8404	0.01142	0.0647355
Dhurrin	311.108	178.144	311.101	24.9319	C14H17NO7	C05143	[M]-	MetaDNA	0.00255432	0.205032	0.0902022	0.43994	0.41544	0.620297
Diacetoxyscirpenol	367.174	624.851	366.168	2.98109	C19H26O7	C09662	[M+H]+	MoNA	0.0750244	3.66403	0.625047	0.17059	0.41365	0.618572
Diacetyl	86.0607	210.06	86.0368	3.13556	C4H6O2	C00741	[M]+	BioDeepDB	0.00609512	25.2215	32.5153	1.2892	0.44278	0.636741
Diaminopimelic acid	189.087	92.2911	190.095	7.1473	C7H14N2O4	C00666	[M-H]-	MetaDNA	0.00011133	0.500076	0.388154	0.77619	0.45647	0.64914
Diethanolamine	106.087	83.9269	105.079	1.1271	C4H11NO2	C06772	[M+H]+	BioDeepDB	2.50828e-05	4.49319	1.08451	0.24137	0.066943	0.215449
Diethylcarbamazine	200.176	84.7689	199.168	0.0146912	C10H21N3O	C07968	[M+H]+	BioDeepDB	0.00164585	0.330746	0.68123	2.0597	0.2052	0.409086
Digalacturonate	369.066	73.5781	370.075	3.48017	C12H18O13	C02273	[M-H]-	BioDeepDB	8.25451e-10	0.0304213	0.0535586	1.7606	0.30526	0.518517
Digitogenin	449.325	807.336	448.319	3.03102	C27H44O5	C08896	[M+H]+	MetaDNA	0.00441834	1.8384	1.9726	1.073	0.62137	0.783204
Dihydrocapsaicin	308.222	615.318	307.215	0.147845	C18H29NO3	C16952	[M+H]+	BioDeepDB	8.29923e-21	0.315823	0.705303	2.2332	0.00096917	0.0131242
Dihydrotestosterone	273.221	617.179	290.225	14.4776	C19H30O2	C03917	[M+H-H2O]+	BioDeepDB	6.43424e-12	1.50072	0.298939	0.1992	0.00075556	0.0118346
Dihydrothymine	129.066	204.18	128.059	3.04295	C5H8N2O2	C00906	[M+H]+	MoNA	0.331786	1.36261	0.934748	0.686	0.11124	0.291062
Dihydrouracil	113.034	100.258	114.043	13.6519	C4H6N2O2	C00429	[M-H]-	BioDeepDB	7.4218e-08	3.04429	0.383939	0.12612	0.029893	0.132795
Diisooctyl phthalate	391.28	725.121	390.277	11.3408	C24H38O4	C14577	[M+H]+	mzCloud	1.14278e-07	4.8121	4.36081	0.90622	0.70037	0.837866
Dimethyl sulfone	94.0456	35.1486	94.0089	1.46831	C2H6O2S	C11142	[M]+	BioDeepDB	0.000801044	2.20697	2.27226	1.0296	0.083704	0.243866
Dimethylbenzimidazole	145.039	303.757	146.084	3.427	C9H10N2	C03114	[M-H]-	BioDeepDB	4.44094e-16	0.243476	0.235238	0.96617	0.0807	0.239157
Dimethylglycine	104.071	94.1493	103.063	0.213075	C4H9NO2	C01026	[M+H]+	BioDeepDB	2.71315e-18	21.5093	33.3877	1.5522	0.4523	0.648518
Diosgenin	415.322	734.79	414.313	2.23658	C27H42O3	C08898	[M+H]+	mzCloud	1.09085e-13	2.92903	1.63827	0.55932	0.2132	0.416189
D-Lysopine	219.134	86.1151	218.127	0.00731065	C9H18N2O4	C04020	[M+H]+	BioDeepDB	5.22248e-05	5.81426	6.7417	1.1595	0.10685	0.283094
D-Lyxose	150.077	175.856	150.053	1.19843	C5H10O5	C00476	[M]+	BioDeepDB	4.35677e-08	1.42361	1.88875	1.3267	0.19788	0.406175
D-Mannose	179.054	90.7596	180.063	6.72418	C6H12O6	C00159	[M-H]-	BioDeepDB	5.01398e-12	17.1057	17.3125	1.0121	0.87241	0.937817
D-Mannose 1-phosphate	260.023	144.791	260.03	27.6663	C6H13O9P	C00636	[M]-	MetaDNA	0.00255889	0.394465	0.251732	0.63816	0.49969	0.690082
Docosapentaenoic acid (22n-3)	330.264	580.18	330.256	23.7683	C22H34O2	C16513	[M]+	MetaDNA	0.00166837	0.712109	1.25436	1.7615	0.0037073	0.0328602
Docosatetraenoyl Ethanolamide	375.321	709.844	375.314	18.1156	C24H41NO2	C13829	[M]+	BioDeepDB	0.62437	1.74729	2.41741	1.3835	0.025046	0.11797
D-Octopine	247.14	95.0222	246.133	0.168538	C9H18N4O4	C04137	[M+H]+	BioDeepDB	0.000609329	9.43796	19.5317	2.0695	0.63228	0.789663
Dodecanedioic acid	229.144	448.101	230.152	4.32302	C12H22O4	C02678	[M-H]-	mzCloud	0.000120672	0.297481	0.651502	2.1901	0.61396	0.780458
Dodecanoic acid	199.988	36.6968	200.178	0.243444	C12H24O2	C02679	[M]+	BioDeepDB	7.13652e-05	5.88775	1.82321	0.30966	9.1e-11	1.7745e-08
Dolichotheline	196.144	370.112	195.137	3.94731	C10H17N3O	C16696	[M+H]+	BioDeepDB	0.000325525	5.52394	12.6354	2.2874	0.20178	0.40811
Dopamine	136.076	560.643	153.079	29.2674	C8H11NO2	C03758	[M+H-H2O]+	MoNA	0.000166914	6.24282	12.8239	2.0542	0.038214	0.155894
D-Ornithine hydrochloride	169.061	325.536	168.067	15.4841	C5H12N2O2. HCl	C11320	[M+H]+	BioDeepDB	0.0611285	0.548151	1.02606	1.8719	0.038149	0.155894
D-Phenyllactic acid	166.058	192.946	166.063	1.37934	C9H10O3	C05607	[M]+	BioDeepDB	7.10302e-20	11.8164	13.873	1.1741	0.13288	0.325523
D-Ribose	149.044	94.983	150.053	2.96639	C5H10O5	C00121	[M-H]-	BioDeepDB	1.35757e-17	2.9996	6.38687	2.1292	0.00089057	0.0126141
D-Sorbose	180.065	358.298	180.063	11.108	C6H12O6	C00764	[M]-	MetaDNA	0.0109518	0.166341	0.234937	1.4124	0.16357	0.360002
Dulcin	181.097	345.219	180.09	0.395286	C9H12N2O2	C19415	[M+H]+	BioDeepDB	0.000239729	5.10197	5.23941	1.0269	0.02714	0.12509
D-Urobilin	589.299	585.023	588.295	4.61733	C33H40N4O6	C05795	[M+H]+	MetaDNA	9.83568e-05	10.2563	8.9567	0.87328	0.63885	0.793749
D-Xylose	149.044	83.0565	150.053	6.10326	C5H10O5	C00181	[M-H]-	BioDeepDB	1.63624e-10	3.87168	2.72982	0.70507	0.32748	0.534829
Dyphylline	254.102	306.841	254.101	0.784306	C10H14N4O4	C07819	[M]+	BioDeepDB	0.00223912	0.983508	1.91272	1.9448	0.095425	0.265069
Ecgonine	185.107	451.876	185.105	11.7024	C9H15NO3	C10858	[M]+	mzCloud	0.320866	0.52254	2.16034	4.1343	0.0002266	0.00480293
Ectoine	143.081	98.8213	142.074	0.638912	C6H10N2O2	C06231	[M+H]+	BioDeepDB	0.00323289	1.70245	1.46154	0.8585	0.82429	0.914315
Enoxacin	321.144	534.789	320.128	26.8239	C15H17FN4O3	C06979	[M+H]+	BioDeepDB	0.617257	2.49331	3.43013	1.3757	0.11543	0.298526
Epicatechin	289.071	455.935	290.079	1.5383	C15H14O6	C09727	[M-H]-	BioDeepDB	5.30197e-22	0.254795	0.139406	0.54713	0.43367	0.631846
Epinephrine	184.097	98.9402	183.089	2.59646	C9H13NO3	C00788	[M+H]+	MoNA	0.00159964	1.25604	1.19323	0.95	0.90203	0.950288
epsilon-(gamma-L-Glutamyl)-L-lysine	276.17	358.946	275.148	23.9587	C11H21N3O5	C21730	[M+H]+	BioDeepDB	0.00516034	0.462909	0.382122	0.82548	0.33279	0.539884
Epsilon-caprolactam	114.092	328.251	113.084	0.0233552	C6H11NO	C06593	[M+H]+	BioDeepDB	0.00202052	2.92736	2.11371	0.72205	0.3078	0.518838
epsilon-Caprolactone	115.075	386.788	114.068	1.21345	C6H10O2	C01880	[M+H]+	BioDeepDB	5.13433e-07	4.07429	1.72636	0.42372	0.43385	0.631846
epsilon-Tocopherol	393.3	833.033	410.318	28.6142	C28H42O2	C14154	[M+H-H2O]+	MetaDNA	0.000329777	2.78956	2.04183	0.73195	0.26991	0.479348
Equol	225.123	354.674	242.094	10.3926	C15H14O3	C14131	[M+H-H2O]+	BioDeepDB	0.332267	0.967347	1.43119	1.4795	0.92704	0.962201
Ergothioneine	231.097	149.473	230.096	26.3557	C9H16N3O2S	C05570	[M+H]+	BioDeepDB	0.000127933	2.03687	3.14035	1.5417	0.118	0.302965
Erucic acid	338.342	815.486	338.318	2.89139	C22H42O2	C08316	[M]+	BioDeepDB	8.72846e-21	3.57281	3.368	0.94268	0.785	0.900441
erythro-3-Hydroxy-Ls-aspartate	149.023	31.74	149.032	2.68847	C4H7NO5	C03961	[M]+	BioDeepDB	0.00430771	6.39521	1.48528	0.23225	2.9e-05	0.00106167
Estrone	270.17	525.168	270.162	29.5417	C18H22O2	C00468	[M]+	MoNA	0.77949	0.889241	1.2786	1.4379	0.41125	0.615927
Ethyl icosapentate	330.264	612.019	330.256	25.6846	C22H34O2	C16184	[M]+	BioDeepDB	0.00298507	0.340596	0.642926	1.8877	0.00059044	0.0100996
Ethyl oleate	297.279	838.227	296.272	0.394222	C19H36O2	C03425	[M+H]+	BioDeepDB	2.20501e-13	8.50855	10.981	1.2906	0.64664	0.800094
Eugenol	165.091	813.622	164.084	2.08372	C10H12O2	C10453	[M+H]+	BioDeepDB	9.49761e-08	3.2216	3.69621	1.1473	0.51586	0.701483
Eupatilin	343.084	469.972	344.09	3.46002	C18H16O7	C10040	[M-H]-	MoNA	4.4089e-05	0.842215	0.462443	0.54908	0.10132	0.274408
Euphol	427.36	818.329	426.386	10.5287	C30H50O	C08624	[M+H]+	BioDeepDB	1.33825e-05	13.9094	7.99351	0.57468	0.6369	0.793075
Exemestane	297.184	736.174	296.178	0.283377	C20H24O2	C08162	[M+H]+	BioDeepDB	8.81701e-13	1.46412	0.944977	0.64542	0.65688	0.807639
FAPy-adenine	154.069	284.271	153.065	18.7015	C5H7N5O	C06502	[M+H]+	BioDeepDB	0.00192078	2.1882	0.535659	0.24479	1.18e-09	1.27833e-07
Farnesoic acid	237.185	580.245	236.178	1.47118	C15H24O2	C16502	[M+H]+	MetaDNA	0.0288236	1.40772	2.15498	1.5308	0.19171	0.396852
Fenoxycarb	302.135	327.919	301.131	11.8922	C17H19NO4	C11078	[M+H]+	BioDeepDB	0.462963	0.472619	0.424888	0.89901	0.62156	0.783204
Fenuron	165.103	99.3503	164.095	0.0709767	C9H12N2O	C11224	[M+H]+	BioDeepDB	0.16396	1.61282	1.10334	0.6841	0.86803	0.93517
Fisetin	287.055	627.199	286.048	1.46539	C15H10O6	C10041	[M+H]+	BioDeepDB	4.84773e-22	1.0126	3.11856	3.0797	0.40123	0.60651
Flumazenil	304.117	591.84	303.102	27.2936	C15H14FN3O3	C07825	[M+H]+	MoNA	0.00836287	2.5468	5.32383	2.0904	0.0034382	0.0313294
Fluvoxamine	301.155	660.984	318.156	21.6118	C15H21F3N2O2	C07571	[M+H-H2O]+	BioDeepDB	0.172826	8.53759	7.578	0.8876	0.82667	0.914727
Fomepizole	83.0611	744.629	82.0531	8.18986	C4H6N2	C07837	[M+H]+	MoNA	0.00119795	15.0108	16.1745	1.0775	0.56925	0.737957
Formiminoglutamic acid	175.071	93.8351	174.064	0.136055	C6H10N2O4	C00439	[M+H]+	MetaDNA	3.39765e-05	6.97944	13.2959	1.905	0.092381	0.261836
Formononetin	267.072	333.258	268.074	23.0401	C16H12O4	C00858	[M-H]-	mzCloud	0.00395753	0.572813	1.50555	2.6283	0.23598	0.440767
Formylanthranilic acid	148.04	539.407	165.043	29.9164	C8H7NO3	C05653	[M+H-H2O]+	BioDeepDB	0.00111769	0.381351	0.257881	0.67623	0.42638	0.626085
Fructose 1,6-bisphosphate	339.199	817.728	339.996	2.80228	C6H14O12P2	C00354	[M-H]-	BioDeepDB	1.94228e-10	9.45394	6.85533	0.72513	0.17229	0.370823
Fructose-1P	163.061	142.195	180.063	29.798	C6H12O6	C10906	[M+H-H2O]+	BioDeepDB	0.00277582	2.33138	1.15904	0.49715	0.0030029	0.0289884
Fumaric acid	115.038	160.071	116.011	1.20231	C4H4O4	C00122	[M-H]-	BioDeepDB	0.0800395	2.14805	1.83429	0.85393	0.96315	0.97586
Gabapentin	172.133	513.253	171.126	0.215387	C9H17NO2	C07018	[M+H]+	BioDeepDB	2.67212e-11	1.46182	1.15716	0.79159	0.15174	0.342469
Galactitol	180.972	87.1232	182.079	9.02405	C6H14O6	C01697	[M-H]-	BioDeepDB	8.93072e-09	1.24657	1.60245	1.2855	0.032397	0.140387
Galactosylsphingosine	462.343	758.04	461.335	0.0760035	C24H47NO7	C01747	[M+H]+	BioDeepDB	0.00243971	1.11113	1.59873	1.4388	0.036728	0.153033
Gallic acid	169.016	144.758	170.022	10.8927	C7H6O5	C01424	[M-H]-	BioDeepDB	0.000649601	0.322541	0.312956	0.97028	0.5439	0.72052
gamma-Aminobutyric acid	104.071	87.3715	103.063	0.00836031	C4H9NO2	C00334	[M+H]+	BioDeepDB	3.22265e-05	21.5086	19.484	0.90587	0.036176	0.152033
gamma-Glutamylalanine	219.097	97.345	NULL	0.208161	C7H11N2O5R	C03740	[M+H]+	BioDeepDB	0.00027663	3.76169	6.45914	1.7171	0.055301	0.191881
gamma-Glutamyl-beta-aminopropiononitrile	200.092	359.542	199.096	1.35998	C8H13N3O3	C06114	[M+H]+	BioDeepDB	2.67824e-06	1.52354	2.55411	1.6764	0.047454	0.180733
gamma-Glutamylcysteine	248.958	86.4394	250.062	6.55022	C8H14N2O5S	C00669	[M-H]-	BioDeepDB	2.6645e-15	0.869008	1.22563	1.4104	0.059066	0.198584
gamma-Glutamyltyramine	249.124	403.734	266.127	17.1896	C13H18N2O4	C20926	[M+H-H2O]+	MetaDNA	0.018925	5.40466	3.76212	0.69609	0.58138	0.747817
gamma-L-Glutamyl-D-alanine	218.103	382.197	218.09	0.633291	C8H14N2O5	C03738	[M]+	BioDeepDB	3.83185e-05	0.97642	1.51777	1.5544	0.041934	0.166172
Gamma-Tocotrienol	393.31	699.164	410.318	2.25432	C28H42O2	C14155	[M+H-H2O]+	MetaDNA	0.000187659	0.64312	1.95767	3.044	0.0034278	0.0313294
Gardenoside	385.109	145.014	404.132	12.3421	C17H24O11	C09779	[M-H2O-H]-	mzCloud	0.030318	0.225788	0.0676795	0.29975	0.00034492	0.00672594
Genipin	209.081	471.648	226.084	21.1139	C11H14O5	C09780	[M+H-H2O]+	BioDeepDB	6.15759e-05	0.901089	2.78459	3.0902	0.27679	0.486253
Genistein	271.06	685.845	270.053	0.96978	C15H10O5	C06563	[M+H]+	BioDeepDB	1.85714e-11	4.08422	24.3502	5.962	0.1548	0.346917
Gentamicin C1a	432.276	453.471	449.285	3.76417	C19H39N5O7	C00908	[M+H-H2O]+	BioDeepDB	2.80572e-05	3.52325	0.716545	0.20338	4.82e-06	0.000223786
Gentamicin X2	483.252	719.268	482.259	28.6769	C19H38N4O10	C17702	[M+H]+	MetaDNA	0.175584	1.99952	0.930592	0.46541	0.70601	0.843578
Gentisic acid	153.018	206.65	154.027	1.01174	C7H6O4	C00628	[M-H]-	BioDeepDB	7.04601e-21	0.685636	0.383933	0.55997	0.20259	0.40811
Geranic acid	169.122	827.275	168.115	0.155664	C10H16O2	C16461	[M+H]+	BioDeepDB	5.35764e-08	0.995223	0.74207	0.74563	0.27536	0.485458
Geranylgeraniol	273.258	828.905	290.261	0.445628	C20H34O	C09094	[M+H-H2O]+	BioDeepDB	1.19903e-21	1.42542	1.34587	0.94419	0.2385	0.442429
Gibberellin A36	345.175	98.6333	362.173	26.7037	C20H26O6	C11862	[M+H-H2O]+	MetaDNA	0.167613	0.544125	0.600472	1.1036	0.79937	0.903112
Gibberellin A37	364.178	425.727	364.189	28.3785	C20H28O6	C11859	[M]+	MetaDNA	0.00929992	0.401102	0.77325	1.9278	0.23947	0.442429
Gibberellin A4	333.176	98.6533	332.162	17.6992	C19H24O5	C11864	[M+H]+	MetaDNA	0.129961	1.79642	0.691068	0.38469	0.2523	0.459069
Gibberellin A5	313.139	360.989	330.147	0.457311	C19H22O5	C11871	[M+H-H2O]+	MetaDNA	0.0434013	1.10081	0.905614	0.82268	0.7923	0.902142
Gibberellin A6	347.157	313.719	346.142	22.5844	C19H22O6	C11856	[M+H]+	MetaDNA	0.0355859	0.40292	0.51881	1.2876	0.7817	0.897712
Gibberellin A7	330.154	99.1999	330.147	22.7836	C19H22O5	C11867	[M]+	BioDeepDB	0.0203936	1.30809	0.68019	0.51999	0.48263	0.675128
Gibberellin A9	317.182	289.49	316.168	22.4421	C19H24O4	C11863	[M+H]+	MetaDNA	0.0350747	0.455195	0.382287	0.83983	0.15697	0.347831
Gluconic acid	195.049	81.3596	196.058	3.77651	C6H12O7	C00257	[M-H]-	BioDeepDB	9.56348e-11	4.87805	2.39125	0.49021	0.051058	0.185062
Gluconolactone	177.039	98.0494	178.048	8.08206	C6H10O6	C00198	[M-H]-	BioDeepDB	0.000480025	1.79203	0.505817	0.28226	0.040228	0.162076
Glucosamine	160.06	96.8398	179.079	7.64022	C6H13NO5	C00329	[M-H2O-H]-	MetaDNA	9.25949e-05	3.29981	3.42769	1.0388	0.49643	0.687527
Glucosamine 6-phosphate	242.043	124.595	259.046	19.2543	C6H14NO8P	C00352	[M+H-H2O]+	BioDeepDB	0.265617	3.91953	6.67651	1.7034	0.25579	0.4627
Glutarate semialdehyde	116.034	86.2644	116.047	14.144	C5H8O3	C03273	[M]+	BioDeepDB	0.000537486	1.10196	1.7674	1.6039	0.0039374	0.0345853
Glutaric acid	131.974	62.6139	132.042	1.13497	C5H8O4	C00489	[M]+	BioDeepDB	9.17993e-30	9.19989	3.66019	0.39785	4.6e-06	0.000223786
Glyceric acid	105.018	82.3077	106.027	3.60085	C3H6O4	C00258	[M-H]-	BioDeepDB	6.51955e-07	0.63806	0.778581	1.2202	0.58084	0.747817
Glycerophosphocholine	258.109	88.4173	258.111	1.59083	C8H21NO6P	C00670	[M]+	BioDeepDB	2.78851e-16	1.33327	2.00622	1.5047	0.28772	0.500941
Glycitein	283.067	277.238	284.068	21.7687	C16H12O5	C14536	[M-H]-	BioDeepDB	0.0405365	0.161396	0.332387	2.0595	0.53402	0.71227
Glycochenodeoxycholic acid	450.32	773.485	449.314	2.60597	C26H43NO5	C05466	[M+H]+	BioDeepDB	1.21873e-06	3.84572	20.1064	5.2283	0.2827	0.493081
Glycocholic acid	466.315	640.306	465.309	2.02087	C26H43NO6	C01921	[M+H]+	BioDeepDB	6.9416e-19	2.6221	0.541765	0.20662	0.33616	0.54172
Glycylleucine	189.124	296.76	188.116	1.53968	C8H16N2O3	C02155	[M+H]+	MoNA	1.20927e-08	3.5172	2.44181	0.69425	0.32983	0.536869
GMP	363.068	101.391	363.058	28.0739	C10H14N5O8P	C00144	[M]+	MoNA	0.200094	3.98757	5.11462	1.2826	0.50141	0.690187
Guanidinosuccinic acid	174.955	168.386	175.059	1.19782	C5H9N3O4	C03139	[M]-	BioDeepDB	2.59042e-05	24.522	11.4445	0.4667	0.052834	0.188693
Guanine	152.057	303.409	151.049	0.728548	C5H5N5O	C00242	[M+H]+	BioDeepDB	1.45077e-09	36.5352	35.6193	0.97493	0.21645	0.416722
Guanosine	282.083	280.899	283.092	2.17362	C10H13N5O5	C00387	[M-H]-	BioDeepDB	3.95748e-15	1.01273	0.360844	0.35631	0.17512	0.372799
Gulonic acid	195.049	95.3211	196.058	8.23098	C6H12O7	C00800	[M-H]-	MetaDNA	0.000661474	1.86467	3.29936	1.7694	0.035019	0.14845
Harmine	213.098	361.045	212.095	18.0481	C13H12N2O	C06538	[M+H]+	MoNA	0.282107	0.960946	0.382796	0.39835	0.35003	0.554926
HC-toxin	437.235	453.57	436.232	1.37328	C21H32N4O6	C15676	[M+H]+	BioDeepDB	1.24973e-08	2.5658	0.863441	0.33652	0.00039976	0.0074955
Hecogenin	413.304	787.192	430.308	8.00961	C27H42O4	C08902	[M+H-H2O]+	BioDeepDB	2.61215e-14	7.10929	4.46506	0.62806	0.049721	0.184999
Hippuric acid	178.051	374.197	179.058	2.72623	C9H9NO3	C01586	[M-H]-	BioDeepDB	4.59868e-07	12.6713	51.5749	4.0702	0.072952	0.225983
Histamine	112.087	74.2856	111.08	3.05029	C5H9N3	C00388	[M+H]+	mzCloud	1.66956e-17	38.5369	76.5678	1.9869	0.0017914	0.0194068
Homocitrulline	190.108	170.171	189.111	0.195777	C7H15N3O3	C02427	[M+H]+	BioDeepDB	7.0079e-21	1.56256	1.3277	0.8497	0.85492	0.92411
Homogentisic acid	167.035	100.275	168.042	1.29746	C8H8O4	C00544	[M-H]-	BioDeepDB	1.89871e-06	0.557324	0.445062	0.79857	0.34389	0.548761
Homo-L-arginine	188.111	101.044	188.127	13.8054	C7H16N4O2	C01924	[M]-	BioDeepDB	4.97748e-08	0.353352	0.32221	0.91187	0.48704	0.678377
Homovanillate	181.05	366.281	182.058	0.700466	C9H10O4	C05582	[M-H]-	mzCloud	1.48854e-08	0.751687	0.420243	0.55907	0.37449	0.576821
Hydroquinone	110.02	32.943	110.037	1.4772	C6H6O2	C00530	[M]+	BioDeepDB	5.95619e-12	131.728	36.8487	0.27973	2.03e-10	2.8275e-08
Hydroxyatrazine	197.129	405.196	197.128	4.05867	C8H15N5O	C06552	[M]+	MoNA	0.324949	0.506116	0.687707	1.3588	0.33456	0.54172
Hydroxychloroquine	336.191	465.335	335.176	23.1262	C18H26ClN3O	C07043	[M+H]+	BioDeepDB	0.175385	0.458512	0.602002	1.3129	0.11379	0.295854
Hydroxykynurenine	223.988	32.8649	224.08	0.921625	C10H12N2O4	C02794	[M]+	BioDeepDB	5.35365e-14	2.33434	1.06547	0.45644	3.79e-08	3.35932e-06
Hydroxylaminobenzene	108.044	339.205	109.053	12.3095	C6H7NO	C02720	[M-H]-	MetaDNA	0.00867234	0.385822	0.313202	0.81178	0.51681	0.701796
Hydroxyphenyllactic acid	183.084	494.201	182.058	24.6649	C9H10O4	C03672	[M+H]+	BioDeepDB	0.00504181	1.86528	1.81983	0.97563	0.27067	0.479714
Hypoxanthine	135.029	151.264	136.038	16.4787	C5H4N4O	C00262	[M-H]-	BioDeepDB	3.6226e-12	20.1532	33.53	1.6638	0.0013672	0.0166628
Imidazol-5-yl-pyruvate	155.045	249.486	154.038	2.61804	C6H6N2O3	C03277	[M+H]+	MetaDNA	0.00860379	2.84675	0.542804	0.19068	0.0089418	0.0558862
Imidazole-4-acetaldehyde	111.056	91.4044	110.048	2.17097	C5H6N2O	C05130	[M+H]+	BioDeepDB	9.14251e-07	1.15587	0.647957	0.56058	0.043092	0.169414
Imidazole-4-acetate	127.05	93.6874	126.043	1.4259	C5H6N2O2	C02835	[M+H]+	mzCloud	8.51357e-06	5.10366	2.24532	0.43994	0.0011306	0.0151005
Imidazolelactic acid	157.061	94.2272	156.053	0.157562	C6H8N2O3	C05132	[M+H]+	mzCloud	4.98544e-05	4.65128	2.9887	0.64255	0.76989	0.8915
Imidazolepropionic acid	140.054	139.383	140.059	1.36229	C6H8N2O2	C20522	[M]+	BioDeepDB	5.16069e-37	1.47226	1.99742	1.3567	0.06964	0.221031
Iminoarginine	172.097	139.909	172.096	5.19916	C6H12N4O2	C21026	[M]+	MetaDNA	0.0098641	2.378	2.61254	1.0986	0.21704	0.416722
Iminoaspartic acid	131.02	72.0776	131.022	13.8213	C4H5NO4	C05840	[M]+	BioDeepDB	0.146849	1.77293	1.1883	0.67025	0.016114	0.0835803
Indole	118.066	396.808	117.058	5.73155	C8H7N	C00463	[M+H]+	BioDeepDB	1.13652e-08	23.6261	20.5857	0.87131	0.62222	0.783204
Indole-3-acetaldehyde oxime	174.076	99.7189	174.079	20.6254	C10H10N2O	C02937	[M]-	MetaDNA	0.101591	2.06499	2.138	1.0354	0.94295	0.968058
Indole-3-acetate	176.071	595.612	175.063	0.282848	C10H9NO2	C00954	[M+H]+	mzCloud	9.26324e-22	3.73822	4.77293	1.2768	0.83486	0.914727
Indole-3-carboxylic acid	160.042	158.988	161.048	10.9257	C9H7NO2	C19837	[M-H]-	MetaDNA	0.0213212	0.914857	1.20699	1.3193	0.57345	0.74153
Indoleacetaldehyde	160.076	331.139	159.068	2.76056	C10H9NO	C00637	[M+H]+	BioDeepDB	1.5817e-11	1.52499	6.65585	4.3645	0.05767	0.195917
Indolebutyric acid	186.087	139.135	203.095	0.53424	C12H13NO2	C11284	[M+H-H2O]+	mzCloud	0.000527528	16.4103	17.4296	1.0621	0.074208	0.227525
Indolelactic acid	206.082	545.187	205.074	1.46969	C11H11NO3	C02043	[M+H]+	BioDeepDB	3.61876e-10	4.48024	1.97863	0.44163	0.94804	0.968058
Indolepyruvate	203.052	88.3253	203.058	29.0871	C11H9NO3	C00331	[M]+	BioDeepDB	0.373163	12.4462	18.0558	1.4507	0.10263	0.275659
Indolin-2-one	134.06	372.896	133.053	1.82887	C8H7NO	C12312	[M+H]+	mzCloud	7.60439e-07	0.931909	0.692594	0.7432	0.9012	0.950288
Inosine	267.073	258.153	268.081	3.71281	C10H12N4O5	C00294	[M-H]-	BioDeepDB	1.36829e-13	1.2331	1.66828	1.3529	0.44093	0.635017
Isoalantolactone	233.154	833.971	232.146	0.504873	C15H20O2	C09484	[M+H]+	BioDeepDB	1.52719e-11	0.927443	1.05556	1.1381	0.88361	0.940524
Isocitric acid	192.032	121.989	192.027	0.256301	C6H8O7	C00311	[M]+	BioDeepDB	0.000107995	0.223801	0.324049	1.4479	0.92508	0.96157
Isodehydrocostus lactone	231.142	638.608	230.131	17.2076	C15H18O2	C17913	[M+H]+	MetaDNA	0.110806	0.531805	0.392625	0.73829	0.36941	0.573527
Isoelemicin	209.117	489.835	208.11	1.22639	C12H16O3	C16975	[M+H]+	BioDeepDB	7.52016e-19	2.85488	3.72205	1.3037	0.53943	0.717276
Isoetharine	239.149	382.105	239.152	13.4983	C13H21NO3	C07053	[M]+	BioDeepDB	0.0685587	1.18623	0.707657	0.59656	0.0045037	0.0359894
Isoeugenol	165.091	31.7449	164.084	0.657165	C10H12O2	C10469	[M+H]+	BioDeepDB	0.00268142	0.683221	0.791005	1.1578	0.052175	0.187024
Isonicotinic acid	124.04	456.739	123.032	9.11127	C6H5NO2	C07446	[M+H]+	BioDeepDB	1.25401e-06	2.36643	5.13628	2.1705	0.00041782	0.00768631
Isoproterenol	212.128	493.916	211.121	1.72713	C11H17NO3	C07056	[M+H]+	BioDeepDB	0.0404472	1.7625	1.19806	0.67975	0.62335	0.783204
Isopyridoxal	168.065	148.701	167.058	0.25857	C8H9NO3	C06051	[M+H]+	BioDeepDB	0.0309492	8.63686	6.65682	0.77075	0.83313	0.914727
Isoquinoline	130.065	377.27	129.058	1.32048	C9H7N	C06323	[M+H]+	mzCloud	9.9552e-05	1.50681	1.98825	1.3195	0.99927	0.99977
Isovaleric acid	102.034	72.6742	102.068	0.0391083	C5H10O2	C08262	[M]+	BioDeepDB	0.000287873	28.6366	9.42209	0.32902	0.0054873	0.0411547
Itaconic acid	111.007	78.7808	130.027	11.1804	C5H6O4	C00490	[M-H2O-H]-	MetaDNA	0.000520595	0.348635	0.280254	0.80386	0.84867	0.919631
I-Urobilin	591.314	662.702	590.31	5.57341	C33H42N4O6	C05794	[M+H]+	MetaDNA	0.000404274	11.9619	33.8496	2.8298	0.00027894	0.00578652
Juvenile hormone III	249.185	790.601	266.188	17.1792	C16H26O3	C09694	[M+H-H2O]+	BioDeepDB	6.70803e-06	3.08569	3.50557	1.1361	0.2686	0.478873
Kaempferol	286.174	335.673	286.048	9.484	C15H10O6	C05903	[M]-	BioDeepDB	9.0863e-07	0.618461	1.38256	2.2355	0.34127	0.546368
Ketoleucine	129.054	330.074	130.063	15.4967	C6H10O3	C00233	[M-H]-	MoNA	2.50357e-06	5.05895	5.85929	1.1582	0.047014	0.180272
Kinetin	216.087	376.094	215.081	3.08245	C10H9N5O	C08272	[M+H]+	BioDeepDB	0.284948	1.3015	1.1202	0.86069	0.54744	0.723453
Kynurenic acid	188.034	351.107	189.043	2.49383	C10H7NO3	C01717	[M-H]-	BioDeepDB	2.9429e-29	0.605225	0.375552	0.62052	0.29053	0.503138
Kyotorphin	337.172	85.5548	337.175	0.677248	C15H23N5O4	C02993	[M]+	BioDeepDB	3.31939e-10	0.531057	0.42653	0.80317	0.82397	0.914315
L-2,4-diaminobutyric acid	118.065	376.987	118.074	0.0069816	C4H10N2O2	C03283	[M]+	BioDeepDB	3.85957e-14	8.18688	2.7186	0.33207	0.20766	0.409086
L-2-Amino-4-methylenepentanedioic acid	158.044	98.1699	159.053	9.10304	C6H9NO4	C00651	[M-H]-	MetaDNA	0.000676379	1.01027	1.21763	1.2052	0.098834	0.269171
L-2-Amino-6-oxoheptanedioate	188.055	99.7791	189.064	6.90067	C7H11NO5	C03871	[M-H]-	MetaDNA	0.0114774	1.41687	1.69106	1.1935	0.5779	0.746295
L-2-Hydroxyglutaric acid	146.965	43.1422	148.037	0.721403	C5H8O5	C03196	[M-H]-	BioDeepDB	1.71005e-15	2.60876	1.69752	0.6507	0.16561	0.363671
L-3-Hydroxykynurenine	225.087	423.377	224.08	0.264393	C10H12N2O4	C03227	[M+H]+	MetaDNA	0.000968821	0.299231	0.3876	1.2953	0.088294	0.252454
L-4-Hydroxyphenylglycyl-L-arginine	306.145	371.017	323.159	23.5851	C14H21N5O4	C20910	[M+H-H2O]+	MetaDNA	0.0222634	0.438954	0.313376	0.71391	0.2006	0.40811
Lacto-N-biose I	384.15	97.7442	383.143	0.00336605	C14H25NO11	C06372	[M+H]+	BioDeepDB	6.29282e-19	4.16816	1.49198	0.35795	0.00081348	0.0122022
L-Alanine	88.0387	151.237	89.0477	19.5728	C3H7NO2	C00041	[M-H]-	MoNA	0.000117586	0.259581	0.36936	1.4229	0.041995	0.166172
L-Alanyl-D-glutamate	201.087	139.636	218.09	21.8905	C8H14N2O5	C20957	[M+H-H2O]+	MetaDNA	0.0254299	1.31075	1.00632	0.76774	0.084957	0.245068
L-Alanyl-gamma-D-glutamyl-L-lysine	346.197	433.062	346.185	1.69628	C14H26N4O6	C21160	[M]+	BioDeepDB	0.000991599	2.55897	1.47991	0.57832	0.097866	0.268032
L-Arginine	175.119	83.9775	174.112	0.549823	C6H14N4O2	C00062	[M+H]+	BioDeepDB	2.63598e-25	10.42	28.2477	2.7109	0.35675	0.561018
L-Arogenate	228.087	99.1415	227.079	0.124082	C10H13NO5	C00826	[M+H]+	BioDeepDB	0.00246615	1.40023	0.726967	0.51918	0.039375	0.159297
L-Asparagine	131.045	86.7286	132.054	5.21582	C4H8N2O3	C00152	[M-H]-	BioDeepDB	7.56238e-19	0.588554	0.459284	0.78036	0.43963	0.634269
L-Aspartate-semialdehyde	118.053	100.56	117.043	24.6111	C4H7NO3	C00441	[M+H]+	MetaDNA	0.000788842	3.31508	3.43307	1.0356	0.3367	0.54172
L-Aspartic acid	132.029	80.4684	133.037	2.90825	C4H7NO4	C00049	[M-H]-	BioDeepDB	5.21526e-30	7.61529	11.5144	1.512	0.0044482	0.0358429
L-Carnitinamide	161.132	767.145	161.129	20.0619	C7H17N2O2	C02290	[M]+	MetaDNA	0.0368201	2.12391	1.9698	0.92744	0.239	0.442429
L-Carnitine	162.112	88.7365	161.105	0.281398	C7H15NO3	C00318	[M+H]+	BioDeepDB	2.5033e-51	92.024	86.3872	0.93875	0.38687	0.591363
L-Cystathionine	223.072	314.459	222.067	13.6401	C7H14N2O4S	C02291	[M+H]+	BioDeepDB	0.170487	0.590151	0.654148	1.1084	0.49303	0.68379
L-Cysteine	120.981	73.0182	121.02	0.152772	C3H7NO2S	C00097	[M]+	BioDeepDB	1.69813e-07	6.5686	2.09432	0.31884	0.00058825	0.0100996
L-Dopa	198.076	139.844	197.069	0.48223	C9H11NO4	C00355	[M+H]+	BioDeepDB	3.63118e-09	2.43304	1.55385	0.63865	0.79863	0.903112
Lenticin	247.144	426.053	246.137	0.0455369	C14H18N2O2	C09213	[M+H]+	MoNA	1.6086e-10	2.1285	0.944594	0.44378	0.051884	0.187006
L-Erythrulose	119.034	95.0917	120.042	10.8641	C4H8O4	C02045	[M-H]-	BioDeepDB	0.000253574	9.15227	9.92463	1.0844	0.56238	0.733792
Leucodopachrome	195.066	392.419	195.053	1.46478	C9H9NO4	C05604	[M]+	BioDeepDB	5.25127e-07	0.581191	0.471502	0.81127	0.61595	0.781968
Levetiracetam	171.113	189.003	170.106	0.359781	C8H14N2O2	C07841	[M+H]+	MoNA	0.108273	0.603971	0.663891	1.0992	0.47744	0.670755
Levonorgestrel	313.217	639.255	312.209	1.56483	C21H28O2	C08153	[M+H]+	BioDeepDB	2.86969e-05	0.757164	0.329124	0.43468	0.0026369	0.0259695
L-Fucose	164.067	71.399	164.069	1.61152	C6H12O5	C00507	[M]+	BioDeepDB	1.01614e-06	8.36345	6.31181	0.75469	0.51392	0.700502
L-Glutamic acid	148.06	88.348	147.053	0.1102	C5H9NO4	C00025	[M+H]+	BioDeepDB	2.97358e-20	173.246	244.242	1.4098	0.0046251	0.0362544
L-Glutamic gamma-semialdehyde	131.054	156.735	131.058	1.13982	C5H9NO3	C01165	[M]+	BioDeepDB	4.44114e-37	1.31651	0.970136	0.7369	0.61709	0.782305
L-Glutamine	147.076	86.7138	146.069	1.44336	C5H10N2O3	C00064	[M+H]+	BioDeepDB	7.4179e-29	22.9528	17.2938	0.75345	0.069007	0.220525
L-Histidine	156.077	99.1398	155.07	0.206212	C6H9N3O2	C00135	[M+H]+	BioDeepDB	7.90864e-15	1.47473	1.34099	0.90931	0.87726	0.939361
L-Homocysteic acid	182.011	80.3647	183.02	8.03911	C4H9NO5S	C16511	[M-H]-	BioDeepDB	0.000375559	0.198776	0.146495	0.73699	0.29309	0.504768
L-Homophenylalanine	180.102	422.967	179.095	0.0502407	C10H13NO2	C17235	[M+H]+	BioDeepDB	1.18737e-17	1.27143	0.954918	0.75106	0.16894	0.366037
Lichenin	162.055	203.922	162.053	13.0234	C6H10O5	C00478	[M]-	MetaDNA	0.013011	0.428255	0.182463	0.42606	0.56488	0.734344
Linatine	260.13	158.341	259.117	23.4275	C10H17N3O5	C05939	[M+H]+	BioDeepDB	0.00435082	1.37967	2.13188	1.5452	0.12425	0.313844
Linoleic acid	281.247	831.419	280.24	0.319924	C18H32O2	C01595	[M+H]+	BioDeepDB	4.82543e-24	10.1833	8.18515	0.80378	0.29294	0.504768
L-Isoleucine	132.102	217.441	131.095	1.23055	C6H13NO2	C00407	[M+H]+	BioDeepDB	7.07067e-18	973.212	1199.91	1.2329	0.079082	0.235076
Lithocholic acid	376.292	834.49	376.298	0.408629	C24H40O3	C03990	[M]+	BioDeepDB	4.98705e-05	14.122	12.3695	0.8759	0.83937	0.915933
Lithocholic acid glycine conjugate	416.316	834.199	433.319	9.21394	C26H43NO4	C15557	[M+H-H2O]+	MoNA	0.000748609	2.39152	2.11184	0.88305	0.45465	0.64914
Lithocholyltaurine	484.302	561.193	483.302	14.0961	C26H45NO5S	C02592	[M+H]+	MoNA	0.211654	5.26019	7.92392	1.5064	0.010986	0.0645262
Lividamine	307.176	429.94	307.174	5.89983	C12H25N3O6	C21255	[M]+	BioDeepDB	0.280837	1.34942	1.23763	0.91716	0.55783	0.730046
L-Kynurenine	209.154	821.384	208.085	0.0986752	C10H12N2O3	C00328	[M+H]+	BioDeepDB	0.000522235	2.17392	1.59896	0.73552	0.12578	0.314015
L-Leucine	132.062	217.422	131.095	1.10793	C6H13NO2	C00123	[M+H]+	BioDeepDB	8.82425e-37	8.45895	2.68958	0.31796	0.13846	0.330763
L-Lysine	147.112	76.4395	146.106	3.42679	C6H14N2O2	C00047	[M+H]+	BioDeepDB	5.70182e-12	39.1675	64.5064	1.6469	0.023541	0.111963
L-Malic acid	133.013	75.0335	134.022	0.55349	C4H6O5	C00149	[M-H]-	BioDeepDB	2.91226e-05	8.39685	14.141	1.6841	0.0016506	0.0183289
L-Methionine	150.059	140.807	149.051	1.8084	C5H11NO2S	C00073	[M+H]+	BioDeepDB	1.53485e-34	159.386	193.349	1.2131	0.10524	0.280352
L-Methionine (S)-S-oxide	148.042	139.188	165.046	23.9438	C5H11NO3S	C15999	[M+H-H2O]+	MetaDNA	0.0288014	1.0099	0.8653	0.85682	0.43937	0.634269
L-Methionine S-oxide	164.037	92.2902	165.046	9.08792	C5H11NO3S	C02989	[M-H]-	MetaDNA	0.0606002	1.55385	2.15145	1.3846	0.004648	0.0362544
Loperamide	477.23	447.927	476.223	1.37237	C29H33ClN2O2	C07080	[M+H]+	BioDeepDB	1.25081e-05	0.550562	0.517745	0.94039	0.56993	0.737957
Lotaustralin	262.129	161.983	261.121	0.0897289	C11H19NO6	C08334	[M+H]+	MoNA	0.00151309	4.59743	1.92812	0.41939	0.17341	0.371593
L-Phenylalanine	166.143	337.95	165.079	2.87181	C9H11NO2	C00079	[M+H]+	BioDeepDB	1.73507e-20	57.6053	48.3138	0.8387	0.2056	0.409086
L-Prolinamide	115.087	88.7206	114.079	2.50715	C5H10N2O	C19781	[M+H]+	mzCloud	0.00224311	7.31397	8.35714	1.1426	0.39447	0.598147
L-Proline	116.071	95.08	115.063	0.42854	C5H9NO2	C00148	[M+H]+	BioDeepDB	3.65213e-16	370.965	305.465	0.82343	0.14406	0.336025
L-Rhamnofuranose	164.071	471.756	164.069	15.7469	C6H12O5	C02431	[M]+	BioDeepDB	5.48579e-06	1.73948	2.02075	1.1617	0.93801	0.968058
L-Rhamnono-1,4-lactone	162.058	159.164	162.053	0.953886	C6H10O5	C02991	[M]+	BioDeepDB	0.0309101	20.9659	31.6783	1.5109	0.7437	0.879025
L-Ribulose	151.062	124.238	150.053	10.9755	C5H10O5	C00310	[M+H]+	BioDeepDB	0.41473	3.48022	4.31294	1.2393	0.064162	0.208527
L-Serine	104.034	86.4057	105.043	3.16894	C3H7NO3	C00065	[M-H]-	BioDeepDB	1.33982e-27	2.52973	3.38229	1.337	0.0114	0.0647355
L-Sorbose	181.072	313.102	180.063	9.49622	C6H12O6	C00247	[M+H]+	BioDeepDB	0.00126112	0.883375	0.47112	0.53332	0.8341	0.914727
L-Targinine	188.128	146.505	188.127	5.8641	C7H16N4O2	C03884	[M]+	BioDeepDB	0.0648566	1.28042	1.08853	0.85013	0.48698	0.678377
L-Theanine	175.108	146.506	174.1	0.901138	C7H14N2O3	C01047	[M+H]+	BioDeepDB	0.00504313	1.08678	1.10344	1.0153	0.90718	0.951378
L-Threo-2-pentulose	131.033	94.2716	150.053	10.6302	C5H10O5	C00312	[M-H2O-H]-	MetaDNA	0.000326198	3.18495	3.34667	1.0508	0.87209	0.937817
L-Threonine	120.066	87.3107	119.058	0.481044	C4H9NO3	C00188	[M+H]+	BioDeepDB	1.16681e-38	30.0081	44.3482	1.4779	0.018212	0.0915294
L-Tryptophan	203.082	365.807	204.09	1.34058	C11H12N2O2	C00078	[M-H]-	BioDeepDB	5.25372e-07	6.86343	12.4871	1.8194	0.020674	0.101292
L-Tyrosine	180.064	151.072	181.074	6.66423	C9H11NO3	C00082	[M-H]-	BioDeepDB	5.77849e-22	27.9815	32.653	1.1669	0.23474	0.439293
Lumichrome	242.284	815.384	242.08	0.0540333	C12H10N4O2	C01727	[M]+	BioDeepDB	0.000322987	3.18884	5.59625	1.7549	0.027992	0.128132
Luteolin	285.17	398.177	286.048	5.44044	C15H10O6	C01514	[M-H]-	BioDeepDB	0.00155119	0.265348	0.482891	1.8198	0.3175	0.527879
L-Valine	116.07	580.186	117.079	4.85063	C5H11NO2	C00183	[M-H]-	BioDeepDB	7.72198e-18	1.71474	2.57505	1.5017	0.13164	0.324803
Maleamate	115.002	75.6309	115.027	0.690088	C4H5NO3	C01596	[M]-	BioDeepDB	3.1791e-17	1.35421	2.06363	1.5239	0.0012271	0.0159523
Maleic acid	98.5123	32.8779	116.011	2.09757	C4H4O4	C01384	[M+H-H2O]+	BioDeepDB	3.19514e-10	53.7167	16.6073	0.30917	1.63e-10	2.64875e-08
Maleic acid homopolymer	144.044	372.869	144.042	10.421	C6H8O4	C00922	[M]+	BioDeepDB	0.00053867	0.763016	0.651669	0.85407	0.92453	0.96157
Maleimide	97.9918	72.8201	97.0164	0.207051	C4H3NO2	C07272	[M+H]+	BioDeepDB	0.000265435	22.2735	7.75657	0.34824	0.0019413	0.0207996
Malonate	103.002	78.68	104.011	3.56042	C3H4O4	C00383	[M-H]-	BioDeepDB	1.283e-16	0.905652	0.51521	0.56888	0.77802	0.89753
Maltol	125.023	101.01	126.032	12.648	C6H6O3	C11918	[M-H]-	MoNA	4.72808e-06	1.08204	0.455752	0.4212	0.030471	0.133825
Maltotriose	503.16	100.67	504.169	4.39694	C18H32O16	C01835	[M-H]-	BioDeepDB	4.98972e-10	3.45687	0.365482	0.10573	5.15e-06	0.000228239
Mannitol	183.092	479.061	182.079	29.798	C6H14O6	C00392	[M+H]+	BioDeepDB	3.06185e-06	0.924538	1.23054	1.331	0.20534	0.409086
Mannitol 1-phosphate	262.069	83.6986	262.045	0.178407	C6H15O9P	C00644	[M]+	BioDeepDB	0.000548351	0.375593	0.445248	1.1855	0.29117	0.503352
Maslinic acid	471.346	828.285	472.355	2.99817	C30H48O4	C16939	[M-H]-	BioDeepDB	4.63739e-10	0.833139	1.66844	2.0026	0.0021074	0.0218587
m-Cresol	109.101	31.736	108.058	2.06938	C7H8O	C01467	[M+H]+	BioDeepDB	1.11272e-15	0.634655	0.838331	1.3209	0.0070226	0.0482186
Melatonin	232.116	451.788	232.121	20.2628	C13H16N2O2	C01598	[M]+	MetaDNA	0.000850286	6.12353	16.8791	2.7564	0.00075659	0.0118346
Melibiitol	343.121	143.487	344.132	9.71879	C12H24O11	C05399	[M-H]-	MetaDNA	0.000495285	0.837956	0.0456236	0.054446	0.015078	0.079897
Melphalan	287.069	374.552	304.075	8.2235	C13H18Cl2N2O2	C07122	[M+H-H2O]+	BioDeepDB	0.135291	1.43126	1.05198	0.735	0.14167	0.334108
Mesaconate	130.017	72.0909	130.027	0.0457072	C5H6O4	C01732	[M]+	BioDeepDB	6.37493e-13	61.4506	46.7596	0.76093	0.35336	0.558113
Mesobilirubinogen	593.337	587.726	592.326	5.52303	C33H44N4O6	C05790	[M+H]+	MoNA	0.000198817	119.973	182.584	1.5219	0.010227	0.0614968
Metanephrine	180.102	311.297	197.105	23.7126	C10H15NO3	C05588	[M+H-H2O]+	BioDeepDB	4.79187e-06	4.17686	2.87806	0.68905	0.89179	0.944861
Metaxalone	222.113	577.179	221.105	0.229015	C12H15NO3	C07934	[M+H]+	BioDeepDB	0.0295376	1.86288	0.996942	0.53516	0.79426	0.902142
Methaqualone	250.112	690.031	250.111	0.422016	C16H14N2O	C07560	[M]+	BioDeepDB	0.000190993	5.6411	15.2566	2.7045	0.0002161	0.00479007
Methionine sulfoximine	180.052	154.082	180.057	28.6194	C5H12N2O3S	C03510	[M]+	BioDeepDB	0.00757334	0.369639	0.33144	0.89666	0.59262	0.75927
Methoprene	311.264	800.383	310.251	19.3754	C19H34O3	C14308	[M+H]+	BioDeepDB	0.00171109	0.927577	0.711972	0.76756	0.66113	0.810891
Methyl (indol-3-yl)acetate	190.086	652.165	189.079	0.779147	C11H11NO2	C20635	[M+H]+	BioDeepDB	0.000548709	4.25671	4.40615	1.0351	0.78981	0.902142
Methyl beta-D-galactoside	176.972	61.7651	194.079	1.38776	C7H14O6	C03619	[M+H-H2O]+	BioDeepDB	4.16295e-24	2.90705	0.925651	0.31842	1.29e-07	1.04813e-05
Methyl jasmonate	207.138	794.041	224.141	22.3019	C13H20O3	C11512	[M+H-H2O]+	BioDeepDB	9.88939e-05	1.65672	1.42646	0.86101	0.70797	0.844885
Methyldopa	212.092	279.977	211.084	0.321126	C10H13NO4	C07194	[M+H]+	BioDeepDB	0.00112017	1.60135	1.53498	0.95855	0.62973	0.788173
Methyleugenol	179.107	794.267	178.099	0.0561164	C11H14O2	C10454	[M+H]+	BioDeepDB	0.000478742	1.27421	0.907822	0.71246	0.2405	0.442429
Methylimidazoleacetic acid	141.066	97.2356	140.059	1.42554	C6H8N2O2	C05828	[M+H]+	mzCloud	3.67034e-05	84.5207	45.5264	0.53864	0.076172	0.229898
Methylmalonic acid	119.036	306.791	118.027	6.93534	C4H6O4	C02170	[M+H]+	BioDeepDB	0.00980581	0.448526	0.484763	1.0808	0.90835	0.951378
Methylprednisolone acetate	416.218	512.358	416.22	5.32786	C24H32O6	C08179	[M]+	BioDeepDB	0.139956	0.367008	0.487972	1.3296	0.71321	0.849131
Metoclopramide	300.144	606.607	299.14	11.1883	C14H22ClN3O2	C07868	[M+H]+	BioDeepDB	2.96504e-06	0.45554	0.512334	1.1247	0.08404	0.243866
Mifepristone	429.262	660.753	429.267	0.0395618	C29H35NO2	C07652	[M]+	BioDeepDB	2.97008e-12	1.96409	2.72201	1.3859	0.26968	0.479348
Miglitol	207.112	369.98	207.111	5.20597	C8H17NO5	C07708	[M]+	BioDeepDB	0.000445696	1.20062	0.746986	0.62217	0.0043408	0.0357522
Mirtazapine	265.155	436.242	265.158	11.8924	C17H19N3	C07570	[M]+	BioDeepDB	0.00127361	6.16205	3.21112	0.52111	0.0085935	0.0544069
Misoprostol	369.263	673.438	368.256	0.697617	C21H36O5	C07227	[M+H]+	BioDeepDB	6.63108e-07	0.305865	0.903662	2.9544	3.75e-06	0.000192434
Monomethyl sulfate	111.985	63.6157	111.983	14.6141	CH4O4S	C02704	[M]+	BioDeepDB	0.129291	0.5972	0.358054	0.59955	0.20417	0.409086
Morphinone	283.129	181.43	283.121	1.68803	C17H17NO3	C01735	[M]+	BioDeepDB	3.72785e-05	0.673961	0.600898	0.89159	0.6936	0.834461
Mupirocin	501.317	827.656	500.298	22.2156	C26H44O9	C11758	[M+H]+	BioDeepDB	4.31521e-06	1.56985	2.82122	1.7971	0.020653	0.101292
Muramic acid	234.097	139.645	251.101	18.0294	C9H17NO7	C06470	[M+H-H2O]+	BioDeepDB	0.000795425	0.985141	1.21468	1.233	0.023122	0.110787
Mycophenolate	303.119	139.351	320.126	1.26646	C17H20O6	C20380	[M+H-H2O]+	mzCloud	0.0263603	0.520691	0.751326	1.4429	0.31751	0.527879
myo-Inositol	181.014	813.28	180.063	2.37254	C6H12O6	C00137	[M+H]+	BioDeepDB	4.18662e-16	15.2318	8.35822	0.54874	0.091223	0.259307
Myosmine	146.081	430.082	146.084	24.0134	C9H10N2	C10160	[M]-	MoNA	0.000391725	0.0630074	0.14266	2.2642	0.5668	0.735859
Myriocin	402.285	660.71	401.278	0.627323	C21H39NO6	C19914	[M+H]+	BioDeepDB	0.000500049	8.64135	5.61033	0.64924	0.94017	0.968058
Myristic acid	229.18	741.906	228.209	2.71666	C14H28O2	C06424	[M+H]+	BioDeepDB	0.000231483	1.85002	1.28256	0.69326	0.39214	0.59554
Myristicin	193.086	516.784	192.079	0.26263	C11H12O3	C10480	[M+H]+	BioDeepDB	0.00432995	0.677976	3.393	5.0046	0.3197	0.530115
N-(4-Oxoglutaryl)-L-cysteinylglycine	306.057	157.695	306.052	14.9333	C10H14N2O7S	C21858	[M]-	MetaDNA	0.024975	1.11725	1.74854	1.565	0.20224	0.40811
N(6)-Methyllysine	161.133	791.707	160.121	0.434029	C7H16N2O2	C02728	[M+H]+	BioDeepDB	2.04377e-06	4.03191	3.80098	0.94272	0.97595	0.984024
N-(6-Aminohexanoyl)-6-aminohexanoate	245.186	493.331	244.179	0.455251	C12H24N2O3	C01255	[M+H]+	MetaDNA	0.012541	1.56221	0.714659	0.45747	0.050628	0.184999
N-(Acetyloxy)benzenamine	150.055	337.831	151.063	9.69405	C8H9NO2	C02709	[M-H]-	MetaDNA	0.0141936	0.0441125	0.0947175	2.1472	0.0016353	0.0183289
N(alpha)-gamma-L-Glutamylhistamine	240.123	370.973	240.122	5.34352	C10H16N4O3	C04138	[M]+	MetaDNA	0.0477143	0.77232	0.69255	0.89671	0.38721	0.591363
N(omega)-Hydroxyarginine	190.108	323.369	190.107	5.66477	C6H14N4O3	C05933	[M]+	BioDeepDB	0.00292492	1.86641	1.19143	0.63835	0.021662	0.105602
N,N-Dimethylaniline	122.097	406.697	121.089	2.20663	C8H11N	C02846	[M+H]+	mzCloud	0.00015078	2.1038	5.96097	2.8334	0.29522	0.505869
N,N-Dimethylsphingosine	328.321	822.596	327.314	0.0900829	C20H41NO2	C13914	[M+H]+	BioDeepDB	8.3021e-07	3.32385	5.10314	1.5353	0.1086	0.286951
N-[(2S)-2-Amino-2-carboxyethyl]-L-glutamate	235.092	93.1586	234.085	0.561257	C8H14N2O6	C21559	[M+H]+	MetaDNA	0.012063	1.38996	2.61701	1.8828	0.17297	0.371466
N1,N12-Diacetylspermine	287.244	92.764	286.237	0.211091	C14H30N4O2	C03413	[M+H]+	BioDeepDB	1.80251e-41	12.8225	21.7817	1.6987	0.078402	0.233767
N1-Acetylspermidine	188.176	82.5427	187.168	0.0127058	C9H21N3O	C00612	[M+H]+	BioDeepDB	1.38675e-30	21.5319	30.0302	1.3947	0.0063411	0.0451283
N1-Acetylspermine	245.234	74.5285	244.226	0.383663	C12H28N4O	C02567	[M+H]+	BioDeepDB	8.79798e-29	1.34671	1.3479	1.0009	0.29971	0.509978
N2-gamma-Glutamylglutamine	276.119	96.0678	275.112	0.848659	C10H17N3O6	C05283	[M+H]+	MoNA	0.000781703	17.0698	20.6012	1.2069	0.072316	0.225983
N2-Succinyl-L-arginine	275.134	88.3367	274.128	3.14621	C10H18N4O5	C03296	[M+H]+	MetaDNA	0.0354932	0.864493	0.901044	1.0423	0.53998	0.717276
N2-Succinyl-L-glutamic acid 5-semialdehyde	231.098	98.6384	231.074	0.668684	C9H13NO6	C05932	[M]+	BioDeepDB	2.68989e-12	5.17251	5.77238	1.116	0.14017	0.33252
N2-Succinyl-L-ornithine	232.117	462.266	232.106	3.4967	C9H16N2O5	C03415	[M]+	BioDeepDB	1.91258e-06	2.28199	6.00433	2.6312	0.00014582	0.00355436
N5-(L-1-Carboxyethyl)-L-ornithine	205.119	84.8167	204.111	1.6123	C8H16N2O4	C04210	[M+H]+	BioDeepDB	0.223635	2.87312	0.841707	0.29296	0.0008365	0.0123574
N6-(L-1,3-Dicarboxypropyl)-L-lysine	259.129	157.357	276.132	15.649	C11H20N2O6	C00449	[M+H-H2O]+	mzCloud	0.00028827	7.87558	8.08896	1.0271	0.21751	0.416722
N6-Acetyl-LL-2,6-diaminoheptanedioate	232.101	139.991	232.106	21.1017	C9H16N2O5	C04390	[M]+	MetaDNA	0.023279	0.593446	0.586086	0.9876	0.15141	0.342469
N6-Acetyl-L-lysine	187.108	144.591	188.116	6.80595	C8H16N2O3	C02727	[M-H]-	BioDeepDB	1.96233e-06	0.735509	0.685888	0.93253	0.95695	0.971611
N6-Acetyl-N6-hydroxy-L-lysine	204.124	470.019	204.111	0.436568	C8H16N2O4	C03955	[M]+	BioDeepDB	8.18888e-25	0.528993	0.935829	1.7691	0.017762	0.0906699
N7-Methylguanosine	298.114	328.07	298.115	4.90588	C11H16N5O5	C20674	[M]+	mzCloud	2.29263e-10	0.35794	0.240793	0.67272	0.1559	0.347038
N8-Acetylspermidine	188.176	104.175	187.168	0.386908	C9H21N3O	C01029	[M+H]+	MoNA	0.00362941	2.68188	1.28625	0.47961	0.61064	0.777251
N-a-Acetylcitrulline	217.118	155.698	217.106	0.42633	C8H15N3O4	C15532	[M]+	BioDeepDB	0.0796423	24.0161	34.8459	1.4509	0.044106	0.170679
N-Acetyl-a-neuraminic acid	292.102	94.4265	309.106	0.000146298	C11H19NO9	C19909	[M+H-H2O]+	BioDeepDB	2.23061e-18	3.34255	7.6647	2.2931	0.029546	0.132144
N-Acetylaspartylglutamic acid	303.082	301.674	304.091	3.26345	C11H16N2O8	C12270	[M-H]-	MetaDNA	0.0334742	0.0696147	0.0870194	1.25	0.43428	0.631846
N-Acetylaspartylglutamylglutamate	432.124	389.273	433.133	3.8864	C16H23N3O11	C20776	[M-H]-	MetaDNA	0.0172189	0.0416844	0.0337823	0.81043	0.60654	0.773041
N-Acetyl-beta-alanine	130.049	99.429	131.058	11.3126	C5H9NO3	C01073	[M-H]-	MetaDNA	0.000750915	1.50827	1.23291	0.81743	0.39182	0.59554
N-Acetyl-beta-glucosaminylamine	203.103	98.8269	220.106	20.3103	C8H16N2O5	C01239	[M+H-H2O]+	BioDeepDB	0.000818941	7.42156	8.75315	1.1794	0.63907	0.793749
N-Acetyl-D-glucosaminate	237.087	330.231	237.085	9.96886	C8H15NO7	C01133	[M]+	BioDeepDB	0.000413704	0.383645	0.625867	1.6314	0.80741	0.907457
N-Acetyl-D-glucosamine	220.081	96.8425	221.09	2.63953	C8H15NO6	C00140	[M-H]-	BioDeepDB	4.08295e-06	3.56368	5.55947	1.56	0.043559	0.16988
N-Acetyl-D-phenylalanine	208.097	304.236	207.089	0.304477	C11H13NO3	C05620	[M+H]+	BioDeepDB	0.315413	0.681054	0.891237	1.3086	0.14116	0.334056
N-Acetylglutamic acid	190.071	175.423	189.064	1.21691	C7H11NO5	C00624	[M+H]+	BioDeepDB	2.4006e-07	5.90083	8.60299	1.4579	0.017948	0.0907356
N-Acetylhistamine	154.097	98.951	153.09	0.706924	C7H11N3O	C05135	[M+H]+	MoNA	1.19185e-12	71.8604	112.167	1.5609	0.019859	0.0987884
N-Acetylhistidine	198.085	98.837	197.08	12.4098	C8H11N3O3	C02997	[M+H]+	BioDeepDB	1.62695e-07	3.37407	1.68921	0.50065	0.039104	0.15886
N-Acetyl-L-aspartic acid	174.039	78.0339	175.048	3.23767	C6H9NO5	C01042	[M-H]-	BioDeepDB	5.83713e-07	4.88507	2.57327	0.52676	0.79312	0.902142
N-Acetylleucine	174.113	497.69	173.105	1.97127	C8H15NO3	C02710	[M+H]+	BioDeepDB	2.30926e-14	1.23408	1.84878	1.4981	0.75801	0.886163
N-Acetyl-L-glutamate 5-semialdehyde	174.076	160.316	173.069	0.260323	C7H11NO4	C01250	[M+H]+	BioDeepDB	0.00606809	10.0746	15.9276	1.581	0.069823	0.221031
N-Acetyl-L-phenylalanine	206.081	384.07	207.089	1.83364	C11H13NO3	C03519	[M-H]-	BioDeepDB	3.53215e-22	1.54499	1.04598	0.67702	0.66435	0.812724
N-Acetyl-L-tyrosine	252.123	500.673	251.116	0.869228	C13H17NO4	C01657	[M+H]+	BioDeepDB	0.000900177	1.33274	0.815851	0.61216	0.79452	0.902142
N-Acetylmannosamine	204.087	309.642	221.09	22.3379	C8H15NO6	C00645	[M+H-H2O]+	BioDeepDB	2.73681e-05	2.91555	3.65251	1.2528	0.036037	0.152033
N-Acetylmuramate	292.103	99.9592	293.111	3.25336	C11H19NO8	C02713	[M-H]-	MoNA	2.36392e-10	1.8051	5.38155	2.9813	0.0031333	0.0299507
N-Acetylornithine	175.108	98.9914	174.1	0.0278283	C7H14N2O3	C00437	[M+H]+	BioDeepDB	9.93675e-10	14.2658	6.66335	0.46709	0.050755	0.184999
N-Acetylputrescine	131.118	98.2605	130.111	0.676827	C6H14N2O	C02714	[M+H]+	BioDeepDB	1.08141e-10	72.0286	88.7057	1.2315	0.16668	0.364379
Nalbuphine	357.191	644.86	357.194	9.59771	C21H27NO4	C07251	[M]+	MetaDNA	9.35525e-05	0.505483	0.558285	1.1045	0.68843	0.830717
Nalidixic Acid	215.082	435.214	232.085	20.2032	C12H12N2O3	C05079	[M+H-H2O]+	MoNA	0.00466512	0.652614	1.01239	1.5513	0.083423	0.243866
N-Alpha-acetyllysine	189.123	98.3114	188.116	0.526148	C8H16N2O3	C12989	[M+H]+	BioDeepDB	1.63355e-13	21.0245	21.1814	1.0075	0.88745	0.943581
Nandrolone	275.2	824.91	274.193	0.509143	C18H26O2	C07254	[M+H]+	MoNA	1.07189e-05	5.83097	4.86471	0.83429	0.83036	0.914727
N-Butyryl-L-homoserine lactone	172.097	434.887	171.089	0.571728	C8H13NO3	C11837	[M+H]+	BioDeepDB	0.0439806	1.1417	1.22407	1.0721	0.78075	0.897712
N-Carbamoylputrescine	132.102	549.681	131.106	1.73852	C5H13N3O	C00436	[M+H]+	BioDeepDB	0.000205214	3.23879	6.37439	1.9681	0.04043	0.162219
N-D-Ribosylpurine	233.065	99.8705	252.086	8.92128	C10H12N4O4	C15586	[M-H2O-H]-	MetaDNA	0.015299	1.16706	0.897991	0.76945	0.80682	0.907457
Neocnidilide	195.138	696.205	194.131	0.757526	C12H18O2	C17002	[M+H]+	BioDeepDB	2.19789e-23	2.17979	0.963766	0.44214	0.34753	0.55276
Neostigmine	223.145	381.675	223.145	0.669228	C12H19N2O2	C07258	[M]+	BioDeepDB	4.41455e-07	1.10071	2.51473	2.2846	0.043319	0.169623
Nervonic acid	367.336	820.949	366.35	2.28382	C24H46O2	C08323	[M+H]+	BioDeepDB	4.45434e-06	1.25963	0.985922	0.78271	0.54801	0.723453
Nevirapine	267.122	593.164	266.117	8.5133	C15H14N4O	C07263	[M+H]+	MoNA	2.82895e-06	10.8774	5.15798	0.47419	0.0014012	0.0168663
N-Formyl-L-methionine	176.959	63.3603	177.046	1.45604	C6H11NO3S	C03145	[M]+	BioDeepDB	8.25556e-32	0.522165	0.15841	0.30337	5.19e-11	1.26506e-08
Niacinamide	123.056	98.5175	122.048	1.73934	C6H6N2O	C00153	[M+H]+	MoNA	6.0902e-09	18.5459	13.2188	0.71276	0.20664	0.409086
Nicotianamine	304.15	332.409	303.143	0.338041	C12H21N3O6	C05324	[M+H]+	BioDeepDB	0.35444	0.693395	0.829447	1.1962	0.070235	0.221615
Nicotinamide riboside	255.097	97.2037	255.098	0.0176819	C11H15N2O5	C03150	[M]+	BioDeepDB	3.72796e-09	1.99319	1.65347	0.82956	0.24531	0.449581
Nicotinate D-ribonucleoside	256.082	98.9667	256.082	0.00256511	C11H14NO6	C05841	[M]+	BioDeepDB	2.85598e-07	2.01849	1.21978	0.6043	0.29867	0.509097
Nicotine	163.123	99.1074	162.116	0.0142767	C10H14N2	C00745	[M+H]+	BioDeepDB	0.00029715	1.18412	0.590202	0.49843	0.0045402	0.0359894
Nicotinic acid	122.023	145.014	123.032	6.11253	C6H5NO2	C00253	[M-H]-	BioDeepDB	1.85843e-17	2.72365	3.14998	1.1565	0.097041	0.267436
Nicotinurate	181.06	303.453	180.054	6.06654	C8H8N2O3	C05380	[M+H]+	mzCloud	0.0847611	1.24748	0.430175	0.34484	2.69e-07	2.0175e-05
Nitrendipine	361.139	549.068	360.132	0.0303438	C18H20N2O6	C07713	[M+H]+	BioDeepDB	3.70061e-25	1.13474	1.25057	1.1021	0.24313	0.446425
N-Methylhydantoin	115.051	100.701	114.043	0.849311	C4H6N2O2	C02565	[M+H]+	BioDeepDB	0.000198898	1.38166	0.825301	0.59733	0.036603	0.153033
N-Methyl-L-glutamic acid	144.066	417.868	161.069	29.9229	C6H11NO4	C01046	[M+H-H2O]+	BioDeepDB	0.00662947	1.79958	2.13808	1.1881	0.45556	0.64914
Nonadecanoic acid	299.258	831.769	298.287	0.15968	C19H38O2	C16535	[M+H]+	BioDeepDB	0.000170221	10.6825	9.35311	0.87556	0.34271	0.547774
Nootkatone	219.175	835.048	218.167	1.19492	C15H22O	C17914	[M+H]+	mzCloud	1.11072e-11	2.06602	1.76322	0.85344	0.92766	0.962201
Nopaline	304.139	450.282	304.138	3.46965	C11H20N4O6	C01682	[M]+	MetaDNA	0.00894047	0.362152	0.583212	1.6104	0.98091	0.986984
Norcodeine	286.139	85.1685	285.137	15.1949	C17H19NO3	C16576	[M+H]+	mzCloud	0.149998	2.03992	2.63977	1.2941	0.12348	0.31319
Norepinephrine	169.977	33.9676	169.074	2.27824	C8H11NO3	C00547	[M+H]+	BioDeepDB	3.17434e-11	13.045	3.80678	0.29182	1.15e-12	5.60625e-10
Norfloxacin	320.145	147.103	319.133	0.919119	C16H18FN3O3	C06687	[M+H]+	BioDeepDB	4.00659e-07	1.62525	2.68563	1.6524	0.13903	0.330763
Normetanephrine	182.081	357.652	183.089	7.03782	C9H13NO3	C05589	[M-H]-	MetaDNA	2.71211e-06	0.929123	0.65555	0.70556	0.94701	0.968058
Nornicotine	149.108	317.997	148.1	2.38033	C9H12N2	C06524	[M+H]+	BioDeepDB	6.43294e-06	2.05094	1.81385	0.8844	0.83557	0.914727
Norselegiline	174.131	829.419	173.12	14.9755	C12H15N	C15476	[M+H]+	BioDeepDB	0.000167166	3.4766	3.02742	0.8708	0.78084	0.897712
N-Succinyl-L-citrulline	275.11	387.969	275.112	5.62976	C10H17N3O6	C18048	[M]+	BioDeepDB	0.19639	0.748689	0.327424	0.43733	0.009875	0.0601758
O-Acetylcarnitine	204.123	139.314	204.124	1.77691	C9H18NO4	C02571	[M+H]+	BioDeepDB	3.77118e-06	4.62343	7.56705	1.6367	0.37363	0.576422
o-Cresol	107.049	208.226	108.058	14.3342	C7H8O	C01542	[M-H]-	BioDeepDB	6.72098e-06	0.438793	0.60508	1.379	0.89059	0.944859
Octadecanamide	284.294	807.187	283.288	0.0196396	C18H37NO	C13846	[M+H]+	BioDeepDB	0.00238518	14.9123	13.525	0.90697	0.71327	0.849131
Olanzapine	313.153	628.265	312.141	15.3913	C17H20N4S	C07322	[M+H]+	BioDeepDB	5.96181e-06	0.765308	0.680464	0.88914	0.79636	0.90285
Oleanolic acid	439.357	811.539	456.36	9.91837	C30H48O3	C17148	[M+H-H2O]+	mzCloud	1.75991e-13	6.31769	12.5062	1.9796	0.2282	0.432029
Oleic acid	282.279	806.004	282.256	0.576363	C18H34O2	C00712	[M]+	BioDeepDB	1.41251e-10	283.763	304.846	1.0743	0.8315	0.914727
O-Phosphoethanolamine	141.958	62.7531	141.019	2.27814	C2H8NO4P	C00346	[M+H]+	BioDeepDB	6.41707e-19	18.6958	9.18882	0.49149	0.00032276	0.00645947
Ornithine	133.097	76.4728	132.09	0.314407	C5H12N2O2	C00077	[M+H]+	BioDeepDB	2.33115e-15	1.80726	3.58587	1.9841	0.014597	0.0781982
O-Succinyl-L-homoserine	202.071	92.4185	219.074	21.9546	C8H13NO6	C01118	[M+H-H2O]+	BioDeepDB	0.164122	2.95175	3.83455	1.2991	0.11416	0.296027
o-Toluate	135.049	254.629	136.052	28.762	C8H8O2	C07215	[M-H]-	mzCloud	0.000188265	0.138316	0.102563	0.74151	0.89726	0.948838
Oxoadipic acid	158.977	168.828	160.037	0.942177	C6H8O5	C00322	[M-H]-	BioDeepDB	5.54628e-07	12.0754	9.08815	0.75262	0.99247	0.99451
Oxoglutaric acid	146.03	72.0229	146.022	0.548168	C5H6O5	C00026	[M]+	BioDeepDB	1.90803e-27	53.8385	37.285	0.69253	0.34932	0.554702
o-Xylene	107.086	835.182	106.078	1.97879	C8H10	C07212	[M+H]+	BioDeepDB	1.34249e-07	4.08565	3.7472	0.91716	0.81211	0.909078
Oxymorphone	302.135	138.924	301.131	12.8818	C17H19NO4	C08019	[M+H]+	mzCloud	0.00258399	0.7718	1.27844	1.6564	0.14578	0.337614
Palmitic acid	256.264	764.937	256.24	2.64963	C16H32O2	C00249	[M]+	BioDeepDB	2.66978e-08	7.95506	6.93653	0.87196	0.18338	0.38286
p-Aminobenzoic acid	138.055	379.53	137.048	0.00531978	C7H7NO2	C00568	[M+H]+	BioDeepDB	9.02743e-15	2.66686	3.24678	1.2175	0.62767	0.787617
Pantetheine	277.122	416.087	278.13	3.88708	C11H22N2O4S	C00831	[M-H]-	MetaDNA	0.00110797	0.0460079	0.067556	1.4684	0.2171	0.416722
Pantothenic acid	220.118	356.197	219.111	1.05019	C9H17NO5	C00864	[M+H]+	BioDeepDB	2.65216e-27	80.9758	81.0105	1.0004	0.84985	0.919649
Paraxanthine	181.072	139.781	180.065	0.866022	C7H8N4O2	C13747	[M+H]+	MoNA	1.5853e-09	2.41436	1.03183	0.42737	0.91594	0.956147
Pentyl octanoate	294.192	414.391	294.219	2.43688	C18H30O3	C04780	[M]+	BioDeepDB	0.0014447	0.335277	0.43824	1.3071	0.29377	0.504768
Pentylenetetrazole	138.092	608.936	138.09	1.93597	C6H10N4	C13692	[M]+	BioDeepDB	0.00159678	2.10268	2.34507	1.1153	0.81755	0.912027
Pergolide	314.174	481.806	314.182	24.4707	C19H26N2S	C07425	[M]+	BioDeepDB	0.0106416	2.96956	6.94346	2.3382	0.1316	0.324803
Perillyl alcohol	135.117	825.809	152.12	0.00807995	C10H16O	C02452	[M+H-H2O]+	BioDeepDB	2.37588e-05	3.74606	3.247	0.86678	0.95194	0.968883
Phendimetrazine	192.138	398.073	191.131	0.927135	C12H17NO	C07904	[M+H]+	MoNA	0.00102476	0.947344	1.28937	1.361	0.02842	0.128881
Phenelzine	137.108	321.774	136.1	1.32543	C8H12N2	C07430	[M+H]+	BioDeepDB	0.00058061	0.848354	0.923964	1.0891	0.99119	0.99451
Phenol	94.0456	71.8147	94.0419	1.72356	C6H6O	C00146	[M]+	BioDeepDB	0.00043552	139.142	104.859	0.75361	0.67771	0.824928
Phenyl acetate	134.892	34.8875	136.052	6.81764	C8H8O2	C00548	[M-H]-	BioDeepDB	2.52954e-09	2.54349	2.14552	0.84354	0.52715	0.709787
Phenylacetaldehyde	119.049	151.2	120.058	1.12366	C8H8O	C00601	[M-H]-	BioDeepDB	5.28418e-05	0.555319	0.626445	1.1281	0.35961	0.563697
Phenylacetic acid	137.06	420.212	136.052	3.90377	C8H8O2	C07086	[M+H]+	BioDeepDB	6.54398e-13	1.92911	0.926477	0.48026	0.087259	0.250966
Phenylacetylglutamine	263.103	369.834	264.111	3.38828	C13H16N2O4	C04148	[M-H]-	MoNA	3.04167e-05	0.38783	0.337901	0.87126	0.91249	0.953567
Phenylethanolamine	137.088	146.721	137.084	29.6871	C8H11NO	C02735	[M]+	mzCloud	0.659345	0.712008	1.0612	1.4904	0.14221	0.334108
Phenylethylamine	122.097	377.189	121.089	1.67005	C8H11N	C05332	[M+H]+	BioDeepDB	9.5011e-16	32.66	4.47071	0.13689	0.010189	0.0614968
Phenylpyruvic acid	164.074	154.839	164.047	18.4987	C9H8O3	C00166	[M]+	BioDeepDB	0.00545597	7.13922	5.36299	0.7512	0.42484	0.625779
Phenytoin	252.097	388.019	252.09	28.5231	C15H12N2O2	C07443	[M]-	MoNA	0.815278	0.107223	0.146991	1.3709	0.54834	0.723453
Phloroglucinol	127.039	138.768	126.032	0.408002	C6H6O3	C02183	[M+H]+	mzCloud	0.00141011	7.21128	8.67894	1.2035	0.50426	0.69247
Phosphoglycolic acid	156.991	752.669	155.982	7.73935	C2H5O6P	C00988	[M+H]+	BioDeepDB	0.291243	8.62743	5.55558	0.64394	0.1187	0.302965
Phosphonoacetate	140.07	98.1689	139.988	14.6739	C2H5O5P	C05682	[M]+	BioDeepDB	4.39507e-07	5.01343	3.59885	0.71784	0.90459	0.950898
Phosphorylcholine	184.073	825.547	184.074	0.688125	C5H15NO4P	C00588	[M]+	MoNA	5.1616e-08	5.04888	2.48667	0.49252	0.016893	0.0866878
Phosphoserine	185.165	385.427	185.009	0.101185	C3H8NO6P	C01005	[M]+	BioDeepDB	0.00808127	0.839524	0.769933	0.91711	0.55308	0.724802
p-Hydroxyphenylacetic acid	151.038	157.508	152.047	11.057	C8H8O3	C00642	[M-H]-	BioDeepDB	5.65668e-05	2.82397	4.10871	1.4549	0.69862	0.837828
p-Hydroxyphenylacetothiohydroximate	166.03	337.946	183.035	12.2576	C8H9NO2S	C17239	[M+H-H2O]+	MetaDNA	0.00655375	1.36962	1.1822	0.86316	0.90253	0.950288
Phytosphingosine	318.3	765.407	317.293	1.743	C18H39NO3	C12144	[M+H]+	MoNA	3.5897e-06	38.073	50.2022	1.3186	0.1347	0.326698
Picrotin	311.103	483.178	310.105	29.5437	C15H18O7	C09528	[M+H]+	mzCloud	0.000384167	7.63022	0.285316	0.037393	6.18e-05	0.00177221
Pilocarpine	209.127	371.348	208.121	1.5772	C11H16N2O2	C07474	[M+H]+	BioDeepDB	0.000173355	4.79097	4.04209	0.84369	0.81851	0.912054
Pimelic acid	159.969	133.523	160.074	0.157552	C7H12O4	C02656	[M]+	BioDeepDB	5.83736e-06	5.14037	2.95211	0.5743	0.0079132	0.0514358
Pipecolic acid	130.086	98.755	129.079	1.7445	C6H11NO2	C00408	[M+H]+	BioDeepDB	1.40088e-18	52.4672	58.5533	1.116	0.42878	0.628662
Piperidine	86.0969	217.441	85.0891	5.17111	C5H11N	C01746	[M+H]+	MoNA	1.49305e-13	363.81	439.035	1.2068	0.066955	0.215449
Piplartine	318.13	278.2	317.126	12.347	C17H19NO5	C10166	[M+H]+	BioDeepDB	0.104471	0.996542	0.769137	0.77181	0.41105	0.615927
Pirbuterol	241.155	245.959	240.147	0.356991	C12H20N2O3	C07807	[M+H]+	mzCloud	0.00395798	11.5045	19.99	1.7376	0.20602	0.409086
p-Octopamine	136.076	192.985	153.079	29.5791	C8H11NO2	C04227	[M+H-H2O]+	BioDeepDB	4.49681e-07	156.136	180.249	1.1544	0.137	0.328625
Porphobilinogen	227.182	687.303	226.095	4.90153	C10H14N2O4	C00931	[M+H]+	BioDeepDB	0.00020696	1.34202	1.49923	1.1171	0.088983	0.25368
Prednisone	359.182	762.845	358.178	9.52788	C21H26O5	C07370	[M+H]+	BioDeepDB	1.03031e-06	2.0537	0.822835	0.40066	0.55297	0.724802
Prephenate	226.071	332.481	226.048	10.8847	C10H10O6	C00254	[M]+	BioDeepDB	0.390128	0.883137	0.528078	0.59796	0.098337	0.268567
Procaine	236.149	98.9176	236.153	14.8383	C13H20N2O2	C07375	[M]+	BioDeepDB	0.574317	3.22205	2.92397	0.90749	0.77472	0.894967
Procollagen 5-hydroxy-L-lysine	197.807	573.597	NULL	6.51296	C7H13N3O3R2	C01211	[M-H]-	BioDeepDB	0.0877984	1.36989	0.608705	0.44435	6.06e-05	0.00177221
Promethazine	285.144	140.084	284.135	8.64079	C17H20N2S	C07404	[M+H]+	BioDeepDB	8.43471e-07	0.32647	0.56698	1.7367	0.12531	0.314015
Propafenone	342.203	433.122	341.199	10.7511	C21H27NO3	C07381	[M+H]+	BioDeepDB	0.00327338	0.493318	2.26626	4.5939	0.11786	0.302965
Propazine	230.114	166.975	229.109	0.0438543	C9H16ClN5	C14312	[M+H]+	BioDeepDB	0.227296	4.64602	6.00867	1.2933	0.049366	0.184999
Propoxur	210.113	344.462	209.105	0.99885	C11H15NO3	C14334	[M+H]+	BioDeepDB	0.0789216	2.27054	1.16951	0.51508	0.076233	0.229898
Propylthiouracil	153.041	295.772	170.051	21.6396	C7H10N2OS	C07569	[M+H-H2O]+	GNPS	0.508406	4.74377	5.65059	1.1912	0.064845	0.210046
Prostaglandin B2	334.212	413.678	334.214	6.45882	C20H30O4	C05954	[M]+	BioDeepDB	0.223766	1.1472	1.24442	1.0847	0.21343	0.416189
Prostaglandin D2	353.23	746.08	352.225	6.99123	C20H32O5	C00696	[M+H]+	BioDeepDB	0.000138859	12.1025	6.67048	0.55117	0.49075	0.68257
Prostaglandin E1	337.235	826.134	354.241	6.04641	C20H34O5	C04741	[M+H-H2O]+	BioDeepDB	0.000102685	23.5329	6.63179	0.28181	0.109	0.28723
Prostaglandin E2	353.247	659.407	352.225	3.09712	C20H32O5	C00584	[M+H]+	BioDeepDB	0.000540878	8.16793	10.8997	1.3344	0.75091	0.882093
Prostaglandin H2	333.205	794.984	352.225	3.75812	C20H32O5	C00427	[M-H2O-H]-	BioDeepDB	0.00282127	2.58214	7.05937	2.7339	0.53155	0.71227
Protocatechuic acid	153.02	99.5787	154.027	2.04625	C7H6O4	C00230	[M-H]-	BioDeepDB	3.95247e-08	0.701678	0.464959	0.66264	0.17598	0.373814
Pseudoephedrine	148.112	370.336	165.115	27.8913	C10H15NO	C02765	[M+H-H2O]+	BioDeepDB	0.0003471	1.35893	2.01469	1.4826	0.011063	0.0645894
Pseudouridine	243.061	101.122	244.07	6.98298	C9H12N2O6	C02067	[M-H]-	MoNA	2.41552e-06	0.60769	0.885325	1.4569	0.055904	0.192602
Psilocin	205.133	324.67	204.126	3.41708	C12H16N2O	C08312	[M+H]+	mzCloud	0.0445078	1.06679	0.540357	0.50653	0.42117	0.625779
Pterin	164.057	197.189	163.049	0.0481211	C6H5N5O	C00715	[M+H]+	BioDeepDB	7.13541e-07	1.23988	1.07094	0.86374	0.27941	0.489093
Purine deoxyribonucleoside	235.081	146.43	236.091	10.6991	C10H12N4O3	C20463	[M-H]-	MetaDNA	0.0153906	0.320988	0.1757	0.54737	0.093969	0.262549
Putrescine	89.108	73.0876	88.1	2.50887	C4H12N2	C00134	[M+H]+	BioDeepDB	3.28068e-09	7.17931	3.18915	0.44421	0.26406	0.473269
Pyrethrosin	306.145	432.01	306.147	6.90223	C17H22O5	C09536	[M]+	BioDeepDB	0.0360248	1.49443	0.756901	0.50648	0.0016543	0.0183289
Pyridoxal	168.066	380.471	167.058	0.502554	C8H9NO3	C00250	[M+H]+	mzCloud	1.0594e-07	0.676109	0.686101	1.0148	0.5274	0.709787
Pyridoxal 5-phosphate	248.14	393.997	247.025	6.19146	C8H10NO6P	C00018	[M+H]+	BioDeepDB	0.119887	5.18193	9.28601	1.792	0.0036213	0.0323924
Pyridoxamine	169.096	82.693	168.09	5.06291	C8H12N2O2	C00534	[M+H]+	MoNA	1.62306e-08	1.75759	2.72507	1.5505	0.0075989	0.0504009
Pyridoxamine 5-phosphate	248.059	363.949	248.056	10.9533	C8H13N2O5P	C00647	[M]+	BioDeepDB	0.424317	0.756585	0.666583	0.88104	0.95583	0.971611
Pyridoxine	170.081	150.867	169.074	0.0109558	C8H11NO3	C00314	[M+H]+	BioDeepDB	1.57651e-09	1.59667	1.15603	0.72402	0.61782	0.782305
Pyrimidine	81.0702	31.7501	80.0374	2.35267	C4H4N2	C00396	[M+H]+	BioDeepDB	0.00127543	0.276695	0.375614	1.3575	0.042048	0.166172
Pyrimidodiazepine	221.092	274.41	221.091	2.41093	C9H11N5O2	C02587	[M]+	BioDeepDB	7.02466e-06	0.620794	0.556143	0.89586	0.23068	0.435035
Pyroglutamic acid	128.034	80.3415	129.043	4.88239	C5H7NO3	C01879	[M-H]-	BioDeepDB	1.00055e-16	10.4365	13.4384	1.2876	0.0077326	0.0506261
Pyrrole-2-carboxylic acid	111.021	783.319	111.032	2.37476	C5H5NO2	C05942	[M]+	BioDeepDB	9.52466e-09	35.2562	29.6997	0.8424	0.16946	0.366349
Pyrrolidonecarboxylic acid	130.05	309.46	129.043	2.92306	C5H7NO3	C02237	[M+H]+	BioDeepDB	1.263e-09	1.92337	2.63458	1.3698	0.011414	0.0647355
Pyruvic acid	87.0436	77.5339	88.016	3.12843	C3H4O3	C00022	[M-H]-	BioDeepDB	3.80063e-05	0.264483	0.545319	2.0618	0.015551	0.081958
Quercetin	303.045	528.378	302.043	18.2152	C15H10O7	C00389	[M+H]+	BioDeepDB	1.49318e-06	0.474519	0.158355	0.33372	0.8025	0.904552
Quinaldic acid	174.056	456.3	173.048	2.70548	C10H7NO2	C06325	[M+H]+	BioDeepDB	1.76382e-11	0.782061	1.18272	1.5123	0.14795	0.339415
Quinate	191.055	81.4916	192.063	3.70042	C7H12O6	C00296	[M-H]-	BioDeepDB	5.29034e-10	8.54963	7.27609	0.85104	0.52779	0.709787
Quinolinic acid	166.014	77.7532	167.022	6.00421	C7H5NO4	C03722	[M-H]-	MoNA	2.35334e-06	0.132722	0.119049	0.89698	0.37364	0.576422
Raffinose	503.159	144.059	504.169	4.60588	C18H32O16	C00492	[M-H]-	BioDeepDB	5.33408e-07	1.03807	0.0340136	0.032766	5.33e-05	0.00163922
Ribavirin	244.079	95.3506	244.081	0.0215357	C8H12N4O5	C07234	[M]+	BioDeepDB	4.90787e-10	7.10248	14.6185	2.0582	0.0072694	0.0487981
Riboflavin	377.146	446.096	376.138	0.36099	C17H20N4O6	C00255	[M+H]+	BioDeepDB	7.21728e-23	10.4907	9.46069	0.90182	0.56295	0.733792
Riboflavin reduced	378.167	456.795	378.154	2.16496	C17H22N4O6	C01007	[M]+	BioDeepDB	0.0421853	0.594641	1.15257	1.9383	0.11822	0.302965
Rosmarinic acid	341.063	157.268	360.084	8.46924	C18H16O8	C01850	[M-H2O-H]-	BioDeepDB	4.54082e-06	0.475791	0.141752	0.29793	0.030373	0.133825
S-Adenosylmethionine	398.24	794.684	398.137	3.02984	C15H22N6O5S	C00019	[M]+	BioDeepDB	8.86523e-13	9.2858	7.68761	0.82789	0.80168	0.904552
Sakebiose	323.097	125.435	342.116	2.7589	C12H22O11	C01518	[M-H2O-H]-	MetaDNA	6.72993e-05	0.169596	0.154647	0.91185	0.78821	0.902001
Salicylic acid	137.023	369.484	138.032	0.895057	C7H6O3	C00805	[M-H]-	BioDeepDB	2.42893e-24	0.892247	0.528057	0.59183	0.75645	0.885401
Salicyluric acid	194.045	381.925	195.053	5.6938	C9H9NO4	C07588	[M-H]-	BioDeepDB	4.6803e-10	0.0491845	0.0216002	0.43917	0.32379	0.532403
Salidroside	283.108	522.6	300.121	20.172	C14H20O7	C06046	[M+H-H2O]+	BioDeepDB	0.246347	0.291334	0.182214	0.62545	0.059831	0.200465
Salmeterol	415.282	835.13	415.272	23.9846	C25H37NO4	C07241	[M]+	BioDeepDB	0.0338529	14.2656	6.64833	0.46604	0.33525	0.54172
Sarcosine	89.0227	91.1065	89.0477	5.11596	C3H7NO2	C00213	[M]-	BioDeepDB	1.05459e-06	17.4741	13.1672	0.75353	0.76075	0.886178
S-Carboxymethyl-L-cysteine	162.022	290.214	179.025	26.9806	C5H9NO4S	C03727	[M+H-H2O]+	BioDeepDB	0.31875	0.782865	0.723074	0.92363	0.97933	0.986412
Scopolamine	303.146	305.86	303.147	3.57964	C17H21NO4	C01851	[M]+	mzCloud	0.230922	0.868333	0.724078	0.83387	0.32124	0.531763
Scopoline	156.102	498.525	155.095	0.251636	C8H13NO2	C10866	[M+H]+	BioDeepDB	0.0104359	1.83849	5.95362	3.2383	0.022985	0.110787
Sebacic acid	185.115	569.567	202.12	0.000907382	C10H18O4	C08277	[M+H-H2O]+	BioDeepDB	9.51615e-07	2.34334	1.82892	0.78048	0.50056	0.690187
Secoisolariciresinol	361.164	458.767	362.173	3.26856	C20H26O6	C18167	[M-H]-	MoNA	4.57974e-06	0.13363	0.109511	0.81951	0.63335	0.789663
Sedoheptulose	209.066	82.7497	210.074	5.68693	C7H14O7	C02076	[M-H]-	BioDeepDB	0.199739	1.15286	1.09039	0.94582	0.62942	0.788173
Se-Methylselenocysteine	182.985	63.6229	182.98	0.0841427	C4H9NO2Se	C05689	[M]+	BioDeepDB	1.23387e-18	11.4241	6.10768	0.53463	0.00067349	0.0109442
Senecionine	336.192	511.407	335.173	0.167749	C18H25NO5	C06176	[M+H]+	BioDeepDB	4.66232e-08	1.48903	1.20588	0.80984	0.076397	0.229898
Serotonin	177.102	326.765	176.095	0.702687	C10H12N2O	C00780	[M+H]+	mzCloud	0.000151209	0.80818	0.257101	0.31812	0.0016003	0.0183289
Sertraline	306.081	288.084	305.074	0.00160606	C17H17Cl2N	C07246	[M+H]+	BioDeepDB	2.9207e-05	0.301703	0.336296	1.1147	0.25947	0.466759
S-Hexyl-glutathione	391.283	597.741	391.178	0.238935	C16H29N3O6S	C02886	[M]+	BioDeepDB	2.3861e-10	6.01192	10.6656	1.7741	0.87968	0.939417
Shikimic acid	174.052	298.282	174.053	6.76364	C7H10O5	C00493	[M]+	MetaDNA	8.7444e-06	0.454063	0.317329	0.69887	0.42161	0.625779
Sinapic acid	223.06	360.41	224.069	4.86332	C11H12O5	C00482	[M-H]-	MoNA	6.94854e-10	0.151547	0.128111	0.84535	0.88973	0.944859
Sinapyl alcohol	211.097	516.739	210.089	3.24628	C11H14O4	C02325	[M+H]+	BioDeepDB	0.208831	1.81635	2.01486	1.1093	0.62335	0.783204
Sorbitol	182.029	40.4612	182.079	0.551921	C6H14O6	C00794	[M]+	BioDeepDB	2.39851e-14	1.69241	1.43605	0.84852	0.51184	0.700502
Sotalol	273.123	462.385	272.12	12.2253	C12H20N2O3S	C07309	[M+H]+	BioDeepDB	2.93243e-07	0.315839	0.428332	1.3562	0.19922	0.407211
Spectinomycin	333.176	292.395	332.158	27.3405	C14H24N2O7	C02078	[M+H]+	BioDeepDB	0.0166232	0.904058	0.364078	0.40271	0.042097	0.166172
Spermidine	146.165	69.2788	145.158	0.103758	C7H19N3	C00315	[M+H]+	BioDeepDB	7.19443e-14	27.9645	18.799	0.67225	0.36106	0.56475
Sphinganine	301.293	777.474	301.298	17.0086	C18H39NO2	C00836	[M]+	BioDeepDB	9.79466e-08	30.1271	47.9397	1.5912	0.060183	0.200954
Sphingosine	300.289	777.474	299.282	0.612076	C18H37NO2	C00319	[M+H]+	BioDeepDB	1.79276e-09	155.798	236.258	1.5164	0.07075	0.22252
Stachyose	665.217	101.392	666.222	2.95651	C24H42O21	C01613	[M-H]-	BioDeepDB	2.70183e-06	1.38341	0.105972	0.076602	3.46e-06	0.000187417
Stearic acid	283.263	835.821	284.272	5.43665	C18H36O2	C01530	[M-H]-	MoNA	7.82744e-05	0.412579	0.290061	0.70304	0.25296	0.459285
Stearidonic acid	277.216	815.058	276.209	0.0426888	C18H28O2	C16300	[M+H]+	BioDeepDB	1.60331e-11	3.13226	3.46196	1.1053	0.32506	0.533558
Stearolic acid	263.237	824.166	280.24	16.0278	C18H32O2	C08459	[M+H-H2O]+	mzCloud	4.55321e-12	15.3525	5.41993	0.35303	0.026716	0.124039
Stigmasterol	413.376	811.702	412.37	3.99594	C29H48O	C05442	[M+H]+	BioDeepDB	0.00243561	3.88624	6.97479	1.7947	0.21939	0.418735
Streptozocin	266.107	343.893	265.091	19.1787	C8H15N3O7	C07313	[M+H]+	BioDeepDB	0.00462834	0.946025	0.359756	0.38028	0.013053	0.0717392
Styrene Oxide	121.065	337.953	120.058	0.367788	C8H8O	C02083	[M+H]+	BioDeepDB	2.92505e-05	3.56703	1.89634	0.53163	0.0042178	0.0357522
Subaphylline	265.155	494.305	264.147	0.153306	C14H20N2O3	C10497	[M+H]+	BioDeepDB	5.15256e-29	0.527879	2.30795	4.3721	0.00089269	0.0126141
Suberic acid	173.081	99.9599	174.089	0.0242411	C8H14O4	C08278	[M-H]-	BioDeepDB	2.61914e-09	1.74011	2.10929	1.2122	0.13909	0.330763
Succinic acid	117.051	75.8616	118.027	1.00631	C4H6O4	C00042	[M-H]-	BioDeepDB	3.89571e-40	0.289379	0.179225	0.61935	0.083116	0.243866
Sucrose	341.108	143.628	342.116	2.72686	C12H22O11	C00089	[M-H]-	MoNA	3.05797e-07	4.15754	0.0709382	0.017063	0.00017117	0.00397359
Sulfanilamide	173.042	92.8333	172.031	24.2688	C6H8N2O2S	C07458	[M+H]+	BioDeepDB	0.00428903	1.7045	2.54469	1.4929	0.0061567	0.0449577
Sumatriptan	296.137	378.779	295.135	18.3457	C14H21N3O2S	C07319	[M+H]+	mzCloud	0.322425	0.481292	0.412612	0.8573	0.53372	0.71227
Swainsonine	174.113	441.926	173.105	1.18853	C8H15NO3	C10173	[M+H]+	BioDeepDB	0.00153956	0.804109	1.1698	1.4548	0.21755	0.416722
Syringic acid	197.044	311.562	198.053	6.63182	C9H10O5	C10833	[M-H]-	MoNA	0.215953	0.178735	0.199965	1.1188	0.30645	0.51873
Taurine	126.022	86.2662	125.015	0.563315	C2H7NO3S	C00245	[M+H]+	BioDeepDB	3.5194e-06	7.14731	4.96588	0.69479	0.19668	0.404563
Taurocholic acid	498.289	659.384	515.292	9.96618	C26H45NO7S	C05122	[M+H-H2O]+	BioDeepDB	1.68692e-06	0.712569	0.686449	0.96334	0.80997	0.907725
Terephthalate	165.02	146.492	166.027	1.62221	C8H6O4	C06337	[M-H]-	mzCloud	2.1381e-21	0.100855	0.0648033	0.64254	0.25767	0.465238
Tetrahydrodipicolinate	171.051	182.662	171.053	12.2627	C7H9NO4	C03972	[M]+	BioDeepDB	2.45457e-05	0.787452	0.811743	1.0308	0.60102	0.768014
Tetrahydrofolyl-[Glu](2)	555.189	314.7	574.214	11.8231	C24H30N8O9	C09332	[M-H2O-H]-	MetaDNA	0.014453	0.154857	0.0659001	0.42555	0.081807	0.241702
Tetrahydropteridine	136.076	494.214	136.075	5.86249	C6H8N4	C05650	[M]+	BioDeepDB	2.11301e-05	5.782	9.00161	1.5568	0.0055672	0.0414353
Theobromine	181.072	360.411	180.065	0.50949	C7H8N4O2	C07480	[M+H]+	BioDeepDB	1.51112e-05	0.878152	1.00204	1.1411	0.38757	0.591363
Theophylline	181.072	388.339	180.065	0.342904	C7H8N4O2	C07130	[M+H]+	BioDeepDB	8.60408e-14	2.84833	3.22015	1.1305	0.22946	0.433573
Thiabendazole	202.044	398.048	201.036	0.146505	C10H7N3S	C07131	[M+H]+	BioDeepDB	9.16906e-05	73.2948	58.1305	0.79311	0.00079329	0.0120853
Thiamine	265.111	86.935	265.112	3.53677	C12H17N4OS	C00378	[M+H]+	BioDeepDB	2.8698e-15	9.1954	10.4401	1.1354	0.03438	0.14702
Thiamine aldehyde	264.108	139.374	263.097	15.1821	C12H15N4OS	C05856	[M+H]+	BioDeepDB	0.165071	1.01642	0.584674	0.57523	0.17452	0.372799
Thioguanine	166.016	99.6225	167.027	17.9344	C5H5N5S	C07648	[M-H]-	mzCloud	0.0060532	2.27608	2.0367	0.89483	0.97499	0.984024
Thiopental	241.107	373.221	242.109	24.1608	C11H18N2O2S	C07521	[M-H]-	MoNA	0.248993	0.665215	0.418006	0.62838	0.86195	0.929647
Threonic acid	135.028	81.9382	136.037	11.1461	C4H8O5	C01620	[M-H]-	BioDeepDB	6.24506e-05	1.58853	0.836463	0.52656	0.067661	0.217005
Thromboxane B2	369.227	561.475	370.236	3.4908	C20H34O6	C05963	[M-H]-	BioDeepDB	0.126522	0.602627	0.477604	0.79254	0.81582	0.911139
Thymidine	241.082	330.968	242.09	2.51945	C10H14N2O5	C00214	[M-H]-	BioDeepDB	8.31739e-08	4.46055	4.80308	1.0768	0.071236	0.223328
Thymine	127.05	336.811	126.043	1.32175	C5H6N2O2	C00178	[M+H]+	BioDeepDB	2.59357e-26	15.3759	13.3661	0.86929	0.48611	0.678377
Tiglic acid	99.0436	101.217	100.052	15.7242	C5H8O2	C08279	[M-H]-	MoNA	1.22042e-06	0.452727	0.355212	0.7846	0.2711	0.479714
Tigogenin	399.325	770.629	416.329	9.32538	C27H44O3	C08914	[M+H-H2O]+	MetaDNA	0.00360407	10.3572	5.42934	0.52421	0.093603	0.262549
Tranexamic Acid	158.118	358.219	157.11	0.0469982	C8H15NO2	C12535	[M+H]+	MoNA	0.0414998	2.51578	3.1424	1.2491	0.35414	0.558113
trans-Aconitic acid	173.008	77.9775	174.016	8.14023	C6H6O6	C02341	[M-H]-	MetaDNA	0.000621805	0.670933	0.222583	0.33175	0.4681	0.658582
trans-Cinnamate	146.965	63.6722	148.052	1.69091	C9H8O2	C00423	[M-H]-	BioDeepDB	5.21054e-12	4.0223	2.97983	0.74083	0.15538	0.346917
trans-Cinnamoyl beta-D-glucoside	310.113	95.4636	310.105	25.7407	C15H18O7	C04164	[M]-	MetaDNA	0.0333784	0.387362	0.273117	0.70507	0.32636	0.534009
trans-Ferulic acid	193.05	339.889	194.058	1.0015	C10H10O4	C01494	[M-H]-	BioDeepDB	3.46466e-17	0.907965	1.64224	1.8087	0.15131	0.342469
trans-Isoasarone	191.107	596.622	208.11	23.041	C12H16O3	C17846	[M+H-H2O]+	BioDeepDB	0.000404436	1.41191	1.44778	1.0254	0.58673	0.753705
trans-Zeatin riboside	334.14	387.891	351.154	21.6508	C15H21N5O5	C16431	[M+H-H2O]+	MetaDNA	0.0545794	0.411301	0.378512	0.92028	0.74379	0.879025
Tranylcypromine	134.097	417.938	133.089	1.39659	C9H11N	C07155	[M+H]+	BioDeepDB	7.75523e-06	0.310907	0.61338	1.9729	0.001288	0.0161
Traumatic Acid	229.144	563.479	228.136	0.00280868	C12H20O4	C16308	[M+H]+	BioDeepDB	6.19833e-21	1.67731	2.10137	1.2528	0.19617	0.404367
Trehalose	342.14	99.2218	342.116	0.060019	C12H22O11	C01083	[M]+	BioDeepDB	3.5388e-06	2.35028	1.77983	0.75729	0.10182	0.274999
Triamterene	254.113	98.3743	253.108	4.68378	C12H11N7	C07161	[M+H]+	BioDeepDB	0.00212169	1.45974	2.65299	1.8174	0.32643	0.534009
Tridemorph	298.31	820.716	297.303	0.938049	C19H39NO	C11285	[M+H]+	mzCloud	0.000941449	5.08152	8.76107	1.7241	0.015975	0.0835803
Triethanolamine	149.107	99.1267	149.105	14.8743	C6H15NO3	C06771	[M]+	BioDeepDB	0.168863	1.02735	1.36401	1.3277	0.20663	0.409086
Triethylamine	101.06	98.3991	101.12	0.0090624	C6H15N	C14691	[M]+	BioDeepDB	0.00125208	80.2806	76.7864	0.95648	0.76956	0.8915
Trigonelline	137.046	102.197	137.048	14.1301	C7H7NO2	C01004	[M]+	MoNA	0.00248723	12.1759	21.8317	1.793	0.0033662	0.0313294
Tropate	167.082	424.986	166.063	9.70075	C9H10O3	C01456	[M+H]+	BioDeepDB	0.292311	0.339826	0.370159	1.0893	0.54121	0.717932
Tropinone	138.091	357.129	139.1	10.4889	C8H13NO	C00783	[M-H]-	MetaDNA	0.00472472	0.137222	0.102613	0.74779	0.65305	0.80496
Tryptamine	161.107	424.395	160.1	0.42718	C10H12N2	C00398	[M+H]+	BioDeepDB	3.02588e-22	11.7677	2.52921	0.21493	0.0086945	0.0546912
Tryptophanol	144.081	424.378	161.084	27.0064	C10H11NO	C00955	[M+H-H2O]+	BioDeepDB	0.000358209	166.919	35.5443	0.21294	0.014246	0.0767395
Tyramine	138.091	212.968	137.084	0.792181	C8H11NO	C00483	[M+H]+	BioDeepDB	4.71338e-14	53.1085	10.2056	0.19217	0.038099	0.155894
Tyrosine methylester	196.097	529.232	195.089	1.45689	C10H13NO3	C03404	[M+H]+	MoNA	0.000352793	8.28932	24.0417	2.9003	0.012757	0.0710747
Tyrosol	121.065	213.528	138.068	1.08696	C8H10O2	C06044	[M+H-H2O]+	BioDeepDB	3.1504e-10	345.049	64.8783	0.18803	0.037278	0.154664
U50488	369.142	666.386	368.142	21.1418	C19H26Cl2N2O	C11796	[M+H]+	mzCloud	0.232565	0.313667	0.433556	1.3822	0.23398	0.438713
Undecanoic acid	186.956	39.4277	186.162	0.0191137	C11H22O2	C17715	[M+H]+	BioDeepDB	4.84553e-05	2.93437	0.694667	0.23673	2.09e-11	6.7925e-09
Uracil	113.035	139.371	112.027	0.0473368	C4H4N2O2	C00106	[M+H]+	BioDeepDB	8.42201e-17	25.499	44.8471	1.7588	0.0001697	0.00397359
Uracil 5-carboxylate	156.966	39.3719	156.017	2.36685	C5H4N2O4	C03030	[M+H]+	BioDeepDB	0.00934214	0.718091	0.335023	0.46655	1.03e-05	0.000418438
Ureidopropionic acid	132.102	94.5751	132.054	1.88737	C4H8N2O3	C02642	[M]+	BioDeepDB	0.00237262	126.414	80.4525	0.63642	0.9482	0.968058
Uric acid	167.019	98.301	168.028	5.92123	C5H4N4O3	C00366	[M-H]-	BioDeepDB	8.40627e-07	1.16909	2.04316	1.7476	0.16986	0.366402
Uridine	245.077	179.69	244.07	0.0046506	C9H12N2O6	C00299	[M+H]+	BioDeepDB	0.000289782	1.12275	0.680358	0.60598	0.10494	0.280319
Urocanic acid	139.05	99.0177	138.043	2.02679	C6H6N2O2	C00785	[M+H]+	BioDeepDB	1.22261e-33	31.896	37.8281	1.186	0.30584	0.518598
Ursodeoxycholic acid	393.21	439.956	392.293	1.96741	C24H40O4	C07880	[M+H]+	BioDeepDB	5.52311e-05	1.89184	0.807123	0.42663	5.38e-05	0.00163922
Valeric acid	102.056	140.772	102.068	2.58423	C5H10O2	C00803	[M]+	BioDeepDB	0.0022834	5.38112	6.20766	1.1536	0.15355	0.345753
Vanillic acid	169.049	645.879	168.042	1.84546	C8H8O4	C06672	[M+H]+	BioDeepDB	7.37615e-07	0.493551	0.835573	1.693	0.010733	0.063809
Vanillylmandelic acid	197.117	450.594	198.053	1.87194	C9H10O5	C05584	[M-H]-	BioDeepDB	0.0816045	0.299882	0.132582	0.44211	0.054365	0.189985
Vanylglycol	183.065	371.046	184.074	6.39889	C9H12O4	C05594	[M-H]-	BioDeepDB	0.00680048	0.0832409	0.0249054	0.2992	0.011892	0.0670214
Xanthine	152.991	165.615	152.033	1.9415	C5H4N4O2	C00385	[M+H]+	BioDeepDB	8.47256e-30	8.34883	1.85047	0.22164	0.05757	0.195917
Xanthohumol	354.14	95.5744	354.147	19.2841	C21H22O5	C16417	[M]-	BioDeepDB	0.142577	0.372293	0.309148	0.83039	0.7919	0.902142
Xanthosine	284.071	313.282	284.076	17.5043	C10H12N4O6	C01762	[M]-	mzCloud	0.000253547	0.0720286	0.0869494	1.2072	0.55273	0.724802
Xanthoxin	251.164	458.957	250.157	0.1664	C15H22O3	C13453	[M+H]+	BioDeepDB	6.01568e-06	2.65567	4.12897	1.5548	0.93514	0.966873
Xanthurenic acid	204.029	326.283	205.037	0.565688	C10H7NO4	C02470	[M-H]-	BioDeepDB	3.05174e-09	0.272886	0.133188	0.48807	0.10215	0.275128
Xanthyletin	228.087	170.307	228.079	29.3665	C14H12O3	C09317	[M]+	BioDeepDB	0.000981655	0.70266	0.993412	1.4138	0.077549	0.231933
Xenognosin B	283.067	313.404	284.068	21.7377	C16H12O5	C02920	[M-H]-	MetaDNA	0.0872719	0.493143	0.785141	1.5921	0.054241	0.189985
Xylometazoline	244.191	688.093	244.194	13.5724	C16H24N2	C07913	[M]+	MoNA	0.133237	1.87415	2.18855	1.1678	0.027199	0.12509
Yamogenin	415.321	804.118	414.313	0.717471	C27H42O3	C08918	[M+H]+	BioDeepDB	8.08809e-05	3.60396	2.15122	0.5969	0.27789	0.487307

## Sheet: Table S2
Table S2. Univariate statistical analysis of plasma metabolites between anemia of CRF and healthy control
Name	mz	rt	exact_mass	ppm	formula	KEGG	type	library	identify.pvalue	CRF-anemia	Healthy control	FC	raw.pval	p.adjusted.fdr
(1H-Indol-3-yl)-N-methylmethanamine	160.108	154.673	160.1	0.530046	C10H12N2	C21602	[M]+	BioDeepDB	9.63264e-06	0.660513	0.300244	0.45456	0.0022918	0.00459792
(1R,6S)-6-Amino-5-oxocyclohex-2-ene-1-carboxylate	156.066	40.2756	155.058	1.12542	C7H9NO3	C19831	[M+H]+	BioDeepDB	4.74439e-07	0.257523	0.286076	1.1109	0.35434	0.406952
(2S)-2-{[1-(R)-Carboxyethyl]amino}pentanoate	172.097	138.481	189.1	25.7865	C8H15NO4	C06326	[M+H-H2O]+	MetaDNA	0.0378709	0.888209	0.198439	0.22341	1.4271e-08	9.44534e-08
(2S)-Liquiritigenin	257.081	196.601	256.074	0.493595	C15H12O4	C09762	[M+H]+	BioDeepDB	0.524457	0.394795	0.868321	2.1994	0.017077	0.0278968
(2S,4S)-4-Hydroxy-2,3,4,5-tetrahydrodipicolinate	187.058	97.1652	187.048	2.03599	C7H9NO5	C20258	[M]+	BioDeepDB	0.000644992	2.30104	4.59487	1.9969	8.7727e-07	3.80546e-06
(2Z,4S,5R)-2-Amino-4,5,6-trihydroxyhex-2-enoate	178.087	138.328	177.064	1.01545	C6H11NO5	C20844	[M+H]+	BioDeepDB	8.15459e-10	0.280393	0.302188	1.0777	0.4292	0.484264
(3E)-3-[(1R,5R,6S)-5-Hydroxy-7-oxabicyclo[4.1.0]heptan-2-ylidene]-2-oxopropanoate	181.05	322.442	198.053	25.8773	C9H10O5	C21086	[M+H-H2O]+	BioDeepDB	0.287094	0.424429	0.104091	0.24525	1.4277e-09	1.19037e-08
(3Z)-Phytochromobilin	583.252	489.378	584.264	6.4437	C33H36N4O6	C05913	[M-H]-	MetaDNA	0.0147979	0.0874744	0.268332	3.0675	0.25619	0.305147
(4Z,7Z,10Z,13Z,16Z,19Z)-Docosahexaenoic acid ethyl ester	357.279	694.706	356.272	0.295193	C24H36O2	C16185	[M+H]+	mzCloud	2.13868e-08	0.666618	0.801698	1.2026	0.47665	0.529428
(5-L-Glutamyl)-L-glutamate	277.104	137.223	276.096	3.74343	C10H16N2O7	C05282	[M+H]+	mzCloud	8.08352e-06	0.264839	0.104724	0.39542	0.00014831	0.000380187
(R)-3-Hydroxybutyric acid	103.038	93.1546	104.047	15.1599	C4H8O3	C01089	[M-H]-	BioDeepDB	1.25309e-09	11.944	9.29587	0.77829	0.16505	0.208177
(R)-3-Ureidoisobutyrate	147.076	105.103	146.069	0.57633	C5H10N2O3	C21029	[M+H]+	MetaDNA	0.00861337	4.47129	8.05821	1.8022	0.0011179	0.00238436
(R)-4-Hydroxymandelate	169.058	86.0551	168.042	0.395944	C8H8O4	C05343	[M+H]+	BioDeepDB	0.0223253	10.8288	15.7371	1.4533	1.36e-07	7.15672e-07
(R)-5,6-Dihydrothymine	129.066	242.154	128.059	2.56491	C5H8N2O2	C21028	[M+H]+	BioDeepDB	0.00729086	1.06004	1.99187	1.879	2.063e-06	8.07589e-06
(R)-mandelic Acid	135.044	145.551	152.047	1.65879	C8H8O3	C01983	[M+H-H2O]+	BioDeepDB	1.21118e-07	1.68824	0.3134	0.18564	1.155e-11	1.94032e-10
(R)-Methylmalonate semialdehyde	102.022	72.2481	102.032	5.91046	C4H6O3	C21030	[M]+	BioDeepDB	0.00324851	0.709422	1.21256	1.7092	0.00012387	0.000328614
(S)-1-Phenylethanol	122.097	426.978	122.073	2.86649	C8H10O	C11348	[M]+	BioDeepDB	2.34166e-08	1.36667	1.97413	1.4445	0.024903	0.0385881
(S)-2-Acetolactate	133.052	469.368	132.042	21.802	C5H8O4	C06010	[M+H]+	BioDeepDB	0.00017635	1.75185	0.353007	0.20151	1.9822e-08	1.24762e-07
(S)-2-Methylmalate	149.06	308.545	148.037	15.8634	C5H8O5	C02614	[M+H]+	BioDeepDB	0.181878	0.320883	0.0874736	0.2726	1.7329e-11	2.71347e-10
(S)-2-Phenyloxirane	121.065	192.093	120.058	3.40004	C8H8O	C20782	[M+H]+	MetaDNA	0.00648984	2.30966	3.75302	1.6249	2.3388e-08	1.45778e-07
(S)-3-(Imidazol-5-yl)lactate	155.045	94.2519	156.054	7.2008	C6H8N2O3	C03817	[M-H]-	MetaDNA	0.00706471	0.41972	0.132389	0.31542	1.4955e-10	1.84637e-09
(S)-4-Hydroxymandelate	169.046	72.2053	168.042	2.30725	C8H8O4	C03198	[M+H]+	BioDeepDB	1.35704e-10	1.00562	1.56865	1.5599	0.00014864	0.000380187
(S)-Abscisic acid	263.128	570.306	264.136	1.92563	C15H20O4	C06082	[M-H]-	BioDeepDB	0.0113024	0.359635	0.220162	0.61218	0.025264	0.0389892
(S)-Methylmalonic acid semialdehyde	102.034	284.343	102.032	0.570079	C4H6O3	C06002	[M]+	BioDeepDB	1.34575e-17	2.71999	4.46975	1.6433	0.0064268	0.0115222
(S)-Tetrahydroprotoberberine	235.133	626.332	235.136	11.8832	C17H17N	C05204	[M]+	BioDeepDB	0.771788	0.210634	0.113464	0.53868	0.0062981	0.0113898
(S,E)-Zearalenone	301.143	218.712	318.147	7.01558	C18H22O5	C09981	[M+H-H2O]+	BioDeepDB	1.05348e-05	0.149678	0.27813	1.8582	2.8117e-05	8.89217e-05
[8]-Shogaol	275.168	770.667	276.173	9.18731	C17H24O3	C10494	[M-H]-	BioDeepDB	0.000328263	0.207186	0.187648	0.9057	0.49921	0.54973
1,1-Dimethylbiguanide	129.103	75.097	129.101	0.12321	C4H11N5	C07151	[M]+	BioDeepDB	2.12954e-05	0.294975	0.341525	1.1578	0.15331	0.194901
1,2,3-Trihydroxybenzene	127.039	646.978	126.032	1.81739	C6H6O3	C01108	[M+H]+	BioDeepDB	0.00109801	2.88138	2.95051	1.024	0.39971	0.454184
1,2-Benzoquinone	109.029	156.09	108.021	5.3282	C6H4O2	C02351	[M+H]+	MetaDNA	1.92743e-05	1.44807	2.74377	1.8948	8.0484e-09	5.6781e-08
1,3-Dihydro-(2H)-indol-2-one	134.061	469.527	133.053	2.25783	C8H7NO	C12312	[M+H]+	BioDeepDB	9.67407e-05	2.25442	0.38586	0.17116	2.9994e-08	1.79964e-07
1,5-Naphthalenediamine	159.092	396.123	158.084	2.2334	C10H10N2	C19463	[M+H]+	mzCloud	7.64376e-05	8.85278	18.6972	2.112	4.3668e-11	5.96486e-10
10E,12Z-Octadecadienoic acid	280.235	723.933	280.24	17.502	C18H32O2	C04056	[M]-	BioDeepDB	9.79714e-12	6.60787	12.9886	1.9656	0.0026224	0.00519624
10-Hydroxydecanoic acid	187.133	600.295	188.141	2.29393	C10H20O3	C02774	[M-H]-	BioDeepDB	0.0982402	0.282763	0.429091	1.5175	0.44537	0.499561
11-Dehydrocorticosterone	325.184	805.533	344.199	9.71722	C21H28O4	C05490	[M-H2O-H]-	BioDeepDB	0.00352821	5.22012	5.82034	1.115	0.048571	0.0699161
12,13-DHOME	295.229	33.0669	314.246	5.77627	C18H34O4	C14829	[M-H2O-H]-	mzCloud	4.65843e-06	0.210014	0.412752	1.9654	1.3513e-06	5.42209e-06
12-Hydroxydodecanoic acid	216.196	654.491	216.173	2.76771	C12H24O3	C08317	[M]+	BioDeepDB	1.34311e-08	1.33762	1.95081	1.4584	8.9562e-05	0.000246776
12-Keto-tetrahydro-leukotriene B4	336.326	807.923	336.23	5.39387	C20H32O4	C02165	[M]+	BioDeepDB	0.00255883	10.5298	15.3667	1.4594	0.036337	0.0535054
12-OPDA	293.204	756.313	292.204	23.6032	C18H28O3	C01226	[M+H]+	BioDeepDB	0.00404221	0.252404	0.229162	0.90792	0.76887	0.798729
13(S)-HPOT	309.207	810.687	310.214	1.52286	C18H30O4	C04785	[M-H]-	mzCloud	0.0806916	0.653741	1.712	2.6188	4.7444e-05	0.00014379
13,14-Dihydro-15-keto-PGE2	333.207	649.228	352.225	0.256008	C20H32O5	C04671	[M-H2O-H]-	BioDeepDB	0.000387639	0.0742356	0.195684	2.636	0.68256	0.725704
13-L-Hydroperoxylinoleic acid	311.222	738.008	312.23	3.2192	C18H32O4	C04717	[M-H]-	BioDeepDB	0.0100847	0.292166	0.572227	1.9586	0.07296	0.101167
14alpha-Hydroxy-5beta-cholest-7-ene-3,6-dione	414.3	708.697	414.313	0.077787	C27H42O3	C16509	[M]+	BioDeepDB	9.8892e-34	5.53213	4.47475	0.80887	0.9275	0.93625
15,16-Dihydrobiliverdin	583.253	619.258	584.264	4.68267	C33H36N4O6	C11630	[M-H]-	MetaDNA	0.0466592	0.0422043	0.167049	3.9581	0.020189	0.0320825
16-Hydroxypalmitate	271.227	31.9147	272.235	4.63991	C16H32O3	C18218	[M-H]-	mzCloud	0.000312877	0.153868	0.302723	1.9674	9.5902e-10	9.18942e-09
17a-Estradiol	272.186	445.999	272.178	2.64495	C18H24O2	C02537	[M]+	BioDeepDB	2.57775e-09	1.41126	2.60062	1.8428	0.01224	0.0206792
17alpha,21-Dihydroxypregnenolone	331.228	577.614	348.23	14.8758	C21H32O4	C05487	[M+H-H2O]+	BioDeepDB	0.000137236	1.53486	0.113383	0.073872	1.2943e-15	3.68016e-13
17-Hydroxyprogesterone	331.227	563.881	330.219	2.077	C21H30O3	C01176	[M+H]+	BioDeepDB	0.12538	2.49485	0.268251	0.10752	1.2265e-10	1.57483e-09
19(S)-HETE	303.232	697.332	320.235	15.2061	C20H32O3	C14749	[M+H-H2O]+	BioDeepDB	1.09556e-08	0.562382	0.3584	0.63729	0.1011	0.13494
1-Aminocyclopropanecarboxylic acid	101.071	829.143	101.048	0.31495	C4H7NO2	C01234	[M]+	BioDeepDB	4.90534e-20	1.22694	2.01093	1.639	0.0016203	0.00332343
1D-chiro-Inositol	181.07	461.857	180.063	1.14459	C6H12O6	C19891	[M+H]+	BioDeepDB	0.000134042	1.32677	0.41572	0.31333	0.0028192	0.00553494
1D-Myo-inositol 1,4,5,6-tetrakisphosphate	498.928	773.43	499.929	12.2841	C6H16O18P4	C11555	[M-H]-	BioDeepDB	2.20236e-06	1.59406	8.575	5.3794	1.4598e-07	7.61944e-07
1-Hexadecanol	243.183	376.497	242.261	0.729008	C16H34O	C00823	[M+H]+	BioDeepDB	0.000589582	18.5601	27.0835	1.4592	1.2762e-06	5.18557e-06
1H-Indole-3-carboxaldehyde	144.045	579.196	145.053	4.79762	C9H7NO	C08493	[M-H]-	MoNA	1.70678e-05	1.29242	0.877322	0.67882	0.027539	0.0417968
1-Hydroxy-2-naphthoate	171.148	657.794	188.047	2.88349	C11H8O3	C03203	[M+H-H2O]+	BioDeepDB	0.00111418	4.65446	8.63398	1.855	0.001012	0.00216568
1-Methyladenosine	282.12	331.837	281.112	0.194922	C11H15N5O4	C02494	[M+H]+	BioDeepDB	9.81593e-11	0.33606	0.526811	1.5676	8.5285e-06	3.02503e-05
1-Methylhistidine	170.092	84.8496	169.085	0.636536	C7H11N3O2	C01152	[M+H]+	BioDeepDB	9.58875e-22	9.27733	1.85798	0.20027	9.8402e-12	1.75484e-10
1-Methylnicotinamide	137.071	88.6071	137.071	1.6397	C7H9N2O	C02918	[M+H]+	BioDeepDB	2.93881e-16	1.09011	1.53841	1.4112	0.0067108	0.0119676
1-Methylxanthine	167.056	563.517	166.049	1.63688	C6H6N4O2	C16358	[M+H]+	BioDeepDB	0.00271811	0.247679	0.472641	1.9083	5.1849e-06	1.92411e-05
1-O-Galloyl-beta-D-glucose	331.058	506.226	332.074	26.2765	C13H16O10	C01158	[M-H]-	MetaDNA	0.173363	0.442476	0.0165528	0.037409	0.027684	0.0419178
1-palmitoyl-dihydroxyacetone-phosphate	407.219	783.156	408.228	2.81567	C19H37O7P	C01192	[M-H]-	MetaDNA	0.0001235	0.117447	0.207438	1.7662	0.00037429	0.000886694
1-palmitoylglycerophosphocholine	496.335	778.596	496.34	10.2356	C24H51NO7P	C04102	[M+H]+	BioDeepDB	1.27889e-13	5.48893	6.25826	1.1402	0.23704	0.284676
1-Pyrroline-2-carboxylic acid	114.066	397.308	113.048	0.855973	C5H7NO2	C03564	[M+H]+	BioDeepDB	2.18552e-07	4.18326	1.9011	0.45445	0.0013208	0.0027531
2(3H)-Benzothiazolethione	165.978	673.153	166.986	6.34784	C7H5NS2	C14437	[M-H]-	MoNA	1.54061e-09	0.0705219	0.0894309	1.2681	0.90895	0.920419
2,22-Dideoxy-3-dehydroecdysone	430.295	704.74	430.308	0.255298	C27H42O4	C16498	[M]+	BioDeepDB	4.96923e-28	1.76478	1.11038	0.62919	0.31503	0.367059
2,3-Butanediol	154.99	68.1877	154.012	0.00196541	C4H10O2S2	C00265	[M+H]+	BioDeepDB	3.64146e-06	18.8204	26.2991	1.3974	0.02827	0.0426041
2,4-Dihydroxypteridine	163.94	69.4745	164.033	2.59539	C6H4N4O2	C03212	[M]+	BioDeepDB	6.2306e-06	0.228318	0.3324	1.4559	0.011753	0.0199614
2,4-Dinitrophenol	183.004	461.519	184.012	4.85728	C6H4N2O5	C02496	[M-H]-	mzCloud	7.26445e-07	0.307529	0.245592	0.7986	0.13558	0.174434
2,6-Dimethoxyphenol	155.071	817.967	154.063	1.39826	C8H10O3	C10787	[M+H]+	BioDeepDB	3.2595e-05	2.17432	1.1682	0.53727	0.09744	0.130598
25-Hydroxycholesterol	401.087	546.477	402.35	2.03103	C27H46O2	C15519	[M-H]-	BioDeepDB	1.23913e-05	1.00577	0.905865	0.90067	0.037751	0.0552076
2-Aminoacrylic acid	88.04	138.417	87.032	0.744391	C3H5NO2	C02218	[M+H]+	BioDeepDB	0.000413295	0.596298	0.579534	0.97189	0.49662	0.547818
2-Aminobenzoic acid	137.046	333.11	137.048	15.3801	C7H7NO2	C00108	[M]+	BioDeepDB	9.679e-07	0.202381	0.34762	1.7176	0.0018515	0.00376728
2-Aminophenol	110.06	38.0977	109.053	3.68162	C6H7NO	C01987	[M+H]+	BioDeepDB	4.99223e-11	0.558578	0.694355	1.2431	0.67237	0.718292
2-Arachidonoylglycerol	361.274	822.129	378.277	12.6563	C23H38O4	C13856	[M+H-H2O]+	mzCloud	1.28184e-06	1.10703	2.2374	2.0211	4.7992e-07	2.16498e-06
2-Dehydro-3-deoxy-L-rhamnonate	162.055	415.291	162.053	16.2036	C6H10O5	C03979	[M]+	BioDeepDB	0.00115942	0.897113	0.117661	0.13116	1.3984e-14	7.7805e-13
2-Dehydropantoate	146.06	580.077	146.058	0.234848	C6H10O4	C00966	[M]+	BioDeepDB	4.22965e-13	1.29706	1.27634	0.98403	0.88063	0.898504
2-Deoxyadenosine	250.152	767.466	251.102	29.9585	C10H13N5O3	C00559	[M-H]-	BioDeepDB	0.003511	0.0450684	0.386901	8.5847	5.8735e-06	2.16712e-05
2-Deoxystreptamine	163.116	103.873	162.1	25.4288	C6H14N2O3	C02627	[M+H]+	BioDeepDB	0.352441	2.23329	2.35514	1.0546	0.60516	0.653437
2-Furoate	111.007	70.0713	112.016	13.2832	C5H4O3	C01546	[M-H]-	mzCloud	4.93194e-14	2.58833	2.10347	0.81267	0.064178	0.0901582
2-Hydroxy-3-(4-hydroxyphenyl)propenoic acid	181.053	137.892	180.042	10.0968	C9H8O4	C05350	[M+H]+	BioDeepDB	2.88652e-05	1.54111	0.306723	0.19903	4.4846e-11	5.99815e-10
2-Hydroxybutyric acid	104.053	140.158	104.047	1.70315	C4H8O3	C05984	[M]+	BioDeepDB	6.70829e-06	5.72198	7.209	1.2599	0.014594	0.024336
2-Hydroxycinnamic acid	147.044	192.05	164.047	27.993	C9H8O3	C01772	[M+H-H2O]+	MetaDNA	0.0013918	12.8862	23.7515	1.8432	5.0548e-10	5.23416e-09
2-Hydroxyphenylacetate	151.039	604.621	152.047	6.06953	C8H8O3	C05852	[M-H]-	mzCloud	2.57993e-07	0.212086	0.227839	1.0743	0.3694	0.423491
2-Isopropyl-3-oxosuccinate	175.076	542.588	174.053	27.9549	C7H10O5	C04236	[M+H]+	BioDeepDB	0.712831	0.731965	0.218793	0.29891	0.48355	0.534319
2-Keto-6-acetamidocaproate	170.081	69.3015	187.084	25.6133	C8H13NO4	C05548	[M+H-H2O]+	MetaDNA	0.00252698	0.390967	0.307791	0.78726	0.54509	0.596163
2-Ketobutyric acid	101.023	90.0581	102.032	14.7703	C4H6O3	C00109	[M-H]-	BioDeepDB	4.162e-06	6.09016	5.26004	0.86369	0.0050098	0.00934968
2-Methoxy-17beta-estradiol	302.196	370.226	302.188	25.8292	C19H26O3	C05302	[M]+	mzCloud	0.893901	13.2096	10.4705	0.79264	0.7948	0.824332
2-Methyl-3-oxopropanoic acid	102.034	113.906	102.032	0.501054	C4H6O3	C00349	[M]+	BioDeepDB	2.86682e-12	0.931629	3.83815	4.1198	6.8765e-05	0.000198861
2-Methylene-4-oxopentanedioic acid	159.028	146.186	158.022	4.77873	C6H6O5	C06035	[M+H]+	MetaDNA	4.68469e-05	4.24179	6.05663	1.4278	0.38724	0.441577
2-Methylserine	119.05	660.634	119.058	0.011504	C4H9NO3	C02115	[M]+	BioDeepDB	0.000141853	0.251314	0.435142	1.7315	4.6729e-08	2.7027e-07
2-Naphthylamine	144.081	396.123	143.073	2.02669	C10H9N	C02227	[M+H]+	mzCloud	0.000325979	10.0127	21.2292	2.1202	2.6566e-11	3.79008e-10
2-Oxo-4-methylthiobutanoic acid	148.019	72.3063	148.019	5.18851	C5H8O3S	C01180	[M]+	BioDeepDB	0.057049	0.333059	0.435902	1.3088	0.22943	0.276869
2-Oxo-4-phenylbutyric acid	179.071	582.566	178.063	1.62728	C10H10O3	C20327	[M+H]+	BioDeepDB	0.000225125	0.589167	0.181592	0.30822	0.0060366	0.0110413
2-Oxoarginine	173.081	556.696	173.08	3.73439	C6H11N3O3	C03771	[M]+	BioDeepDB	4.22304e-05	0.667554	0.771634	1.1559	0.025557	0.0392526
2-Phenylacetamide	135.071	146.362	135.068	22.1611	C8H9NO	C02505	[M]-	MetaDNA	0.000259556	0.0410375	0.0115179	0.28067	7.0991e-05	0.000204378
2-Phenylethanol	105.07	769.67	122.073	0.0223901	C8H10O	C05853	[M+H-H2O]+	BioDeepDB	5.61098e-05	0.409878	1.05666	2.578	6.9336e-06	2.53112e-05
2-Pyrocatechuic acid	154.042	581.889	154.027	1.9967	C7H6O4	C00196	[M]+	BioDeepDB	0.0119725	0.87277	1.24	1.4208	1.3998e-09	1.18246e-08
2-trans,6-trans-Farnesal	221.19	803.132	220.183	2.14771	C15H24O	C03461	[M+H]+	BioDeepDB	6.37484e-06	0.261094	0.494453	1.8938	8.1692e-05	0.000229562
3-(2-Hydroxyphenyl)propanoic acid	167.07	824.633	166.063	0.000815668	C9H10O3	C01198	[M+H]+	BioDeepDB	5.66045e-22	4.82346	6.44518	1.3362	3.8729e-05	0.000121288
3-(3,4-Dihydroxy-5-methoxy)-2-propenoic acid	193.05	520.195	210.053	23.0747	C10H10O5	C05619	[M+H-H2O]+	BioDeepDB	0.0363642	1.14926	2.02953	1.7659	6.168e-08	3.47356e-07
3-(3-Hydroxyphenyl)propanoic acid	165.054	678.924	166.063	10.2116	C9H10O3	C11457	[M-H]-	BioDeepDB	4.26196e-06	0.330693	0.31546	0.95394	0.11046	0.145916
3,4-Dihydroxymandelic acid	167.034	452.216	184.037	1.02214	C8H8O5	C05580	[M+H-H2O]+	BioDeepDB	7.24066e-05	1.72307	1.55683	0.90352	0.21126	0.258341
3,4-Dihydroxyphenylacetaldehyde	152.054	140.189	152.047	14.4208	C8H8O3	C04043	[M]+	BioDeepDB	0.225694	1.49903	1.79634	1.1983	0.19598	0.240572
3,4-Dihydroxyphenylglycol	170.06	557.585	170.058	14.6855	C8H10O4	C05576	[M]+	BioDeepDB	0.000147728	1.74394	0.23305	0.13363	0.00041632	0.000971918
3,4-Methylenedioxyamphetamine	194.118	364.805	193.11	0.155062	C11H15NO2	C07577	[M+H]+	BioDeepDB	0.00217506	0.158354	0.184183	1.1631	0.55583	0.606876
3-Amino-4-hydroxybenzoate	154.049	261.464	153.043	4.24119	C7H7NO3	C12115	[M+H]+	BioDeepDB	0.000138202	9.12272	3.4896	0.38252	1.2113e-09	1.06528e-08
3-Aminoisobutanoic acid	104.071	36.872	103.063	0.195188	C4H9NO2	C05145	[M+H]+	BioDeepDB	0.000524672	0.956491	1.2691	1.3268	0.10658	0.141665
3beta,5beta-Ketotriol	433.324	708.824	432.324	17.7397	C27H44O4	C16494	[M+H]+	BioDeepDB	1.91013e-12	0.259161	0.415087	1.6017	0.482	0.533524
3-Butynoate	85.0291	72.3875	84.0211	0.5959	C4H4O2	C06144	[M+H]+	BioDeepDB	4.8752e-07	0.577456	0.694739	1.2031	0.19074	0.234588
3-Dehydro-4-phospho-D-erythronate	213.983	66.6874	213.988	22.3978	C4H7O8P	C21610	[M]+	MetaDNA	0.0266199	1.01055	1.30939	1.2957	0.021262	0.0333746
3-Dehydro-scyllo-inosose	159.028	127.195	176.032	21.7102	C6H8O6	C21643	[M+H-H2O]+	BioDeepDB	0.0714049	1.22094	2.35322	1.9274	1.3284e-07	7.0482e-07
3-Dehydroshikimate	171.993	36.5348	172.037	0.0270036	C7H8O5	C02637	[M]+	BioDeepDB	9.961e-18	6.86101	9.34508	1.3621	0.00028532	0.000704521
3-Epiecdysone	464.282	729.658	464.314	1.58357	C27H44O6	C16496	[M]+	BioDeepDB	8.2783e-27	1.59669	0.638036	0.3996	0.058432	0.0826285
3-Hydroxyanthranilate	152.035	699.778	153.043	5.28434	C7H7NO3	C00632	[M-H]-	mzCloud	3.83089e-16	0.459506	0.65284	1.4207	0.0020231	0.00408437
3-Hydroxymethylglutaric acid	162.058	215.486	162.053	19.6353	C6H10O5	C03761	[M]+	BioDeepDB	0.000325882	0.470219	0.260319	0.55361	0.018038	0.0290965
3-Hydroxyphenylacetic acid	151.039	468.459	152.047	3.86609	C8H8O3	C05593	[M-H]-	BioDeepDB	5.70317e-07	0.159273	0.116606	0.73211	0.3222	0.372707
3-Indoleacetonitrile	157.084	258.684	156.069	11.5509	C10H8N2	C02938	[M+H]+	BioDeepDB	9.26762e-06	0.396339	0.663691	1.6746	0.00080153	0.0017326
3-Indoleacrylate	188.071	546.28	187.063	0.00421279	C11H9NO2	C21283	[M+H]+	BioDeepDB	1.35263e-05	2.48045	0.915961	0.36927	5.4655e-10	5.5696e-09
3-Isopropylmalate	176.067	92.4734	176.069	8.27632	C7H12O5	C04411	[M]+	MetaDNA	0.000255413	5.26749	0.792453	0.15044	3.4353e-08	2.0421e-07
3-Ketosphingosine	280.263	754.832	297.267	14.1759	C18H35NO2	C06121	[M+H-H2O]+	BioDeepDB	1.63118e-08	0.236559	0.588324	2.487	0.0072337	0.0127234
3-Methylindolepyruvate	200.071	540.201	217.074	23.2343	C12H11NO3	C05644	[M+H-H2O]+	BioDeepDB	0.00112949	0.272853	0.315751	1.1572	0.70746	0.747022
3-Methyl-L-tyrosine	195.102	751.715	195.089	1.08813	C10H13NO3	C20800	[M]+	BioDeepDB	3.74923e-14	1.18579	0.597493	0.50388	0.00010386	0.000282534
3-Methylthiopropionic acid	118.965	298.548	120.025	19.866	C4H8O2S	C08276	[M-H]-	BioDeepDB	0.0159977	0.327995	0.491615	1.4989	0.035094	0.0519132
3-Methylxanthine	167.056	333.069	166.049	0.0286706	C6H6N4O2	C16357	[M+H]+	BioDeepDB	0.000312667	2.06251	2.5115	1.2177	0.69093	0.733185
3-O-Methylgallate	185.045	515.815	184.037	0.191263	C8H8O5	C05616	[M+H]+	BioDeepDB	1.64378e-05	1.98304	1.76616	0.89063	0.055996	0.0797105
3-Succinoylpyridine	179.064	538.44	179.058	29.6034	C9H9NO3	C19569	[M]+	mzCloud	0.149862	1.46988	2.28195	1.5525	0.0013471	0.00279883
3-Sulfinylpyruvic acid	152.995	67.9498	151.978	0.0301503	C3H4O5S	C05527	[M+H]+	BioDeepDB	0.00165076	0.824644	1.3017	1.5785	0.0063883	0.0114882
4,5-Dihydroorotic acid	158.154	759.298	158.033	3.86735	C5H6N2O4	C00337	[M]+	BioDeepDB	0.0001918	15.2047	18.2505	1.2003	2.2277e-05	7.22315e-05
4-Acetamido-2-aminobutanoic acid	160.096	396.101	160.085	4.45592	C6H12N2O3	C06442	[M]+	BioDeepDB	0.0504028	1.15944	1.95672	1.6876	1.2508e-06	5.11474e-06
4-Acetamidobutanoic acid	145.033	297.238	145.074	18.209	C6H11NO3	C02946	[M]+	BioDeepDB	1.01997e-06	0.738892	0.732487	0.99133	0.98381	0.986884
4-Acetylbutyrate	131.069	652.453	130.063	10.5407	C6H10O3	C02129	[M+H]+	MoNA	0.00570691	1.02413	0.432655	0.42246	0.18104	0.224812
4-Chlorobenzaldehyde	140.002	155.831	140.003	5.13264	C7H5ClO	C06648	[M]+	MetaDNA	0.0227909	0.758812	1.47209	1.94	2.6066e-08	1.59375e-07
4-Chlorobenzoate	138.986	48.7839	155.998	29.3357	C7H5ClO2	C02370	[M+H-H2O]+	MetaDNA	0.0574143	0.543385	0.619994	1.141	0.15578	0.19726
4-Guanidinobutanoic acid	146.082	163.315	145.085	2.99501	C5H11N3O2	C01035	[M+H]+	BioDeepDB	0.00453463	1.56331	2.37067	1.5164	0.019951	0.031862
4-Hydroxy-2-oxopentanoate	132.045	469.536	132.042	18.4635	C5H8O4	C03589	[M]+	BioDeepDB	4.97153e-05	2.03151	0.562352	0.27681	1.1867e-08	8.10491e-08
4-Hydroxybenzaldehyde	123.041	540.366	122.037	28.5946	C7H6O2	C00633	[M+H]+	BioDeepDB	0.0120184	8.8722	13.773	1.5524	0.021186	0.0333368
4-Hydroxybenzoic acid	121.028	377.323	138.032	2.48744	C7H6O3	C00156	[M+H-H2O]+	BioDeepDB	2.41825e-08	6.91557	0.987674	0.14282	2.4335e-08	1.50222e-07
4-Hydroxycinnamic acid	163.04	145.826	164.047	1.36204	C9H8O3	C00811	[M-H]-	BioDeepDB	2.32733e-12	0.291934	0.358022	1.2264	0.38878	0.442547
4-Hydroxycinnamoylagmatine	276.145	281.373	276.159	1.72323	C14H20N4O2	C04498	[M]+	BioDeepDB	1.38813e-06	4.61853	1.8272	0.39562	8.4596e-05	0.000235111
4-Hydroxy-L-tryptophan	220.082	85.8619	220.085	14.2946	C11H12N2O3	C21777	[M]+	MetaDNA	0.0630251	0.714398	1.19697	1.6755	6.6836e-05	0.000194157
4-Hydroxyphenylacetaldehyde	136.048	91.2983	136.052	0.0922407	C8H8O2	C03765	[M]+	BioDeepDB	1.76438e-10	42.166	12.253	0.29059	7.0408e-15	4.52019e-13
4-Hydroxyphenylpyruvic acid	180.048	531.368	180.042	18.5246	C9H8O4	C01179	[M]+	BioDeepDB	4.87828e-07	2.20106	5.11281	2.3229	0.00045207	0.00103653
4-Hydroxyproline	112.039	78.9116	131.058	8.17022	C5H9NO3	C01157	[M-H2O-H]-	BioDeepDB	0.00223757	0.452004	0.373436	0.82618	0.87582	0.897919
4-Hydroxystyrene	121.029	824.771	120.058	6.31448	C8H8O	C05627	[M+H]+	BioDeepDB	1.02637e-05	0.629996	0.734572	1.166	0.026409	0.0402722
4-Methoxy-2,2-bipyrrole-5-carbaldehyde	190.087	338.882	190.074	0.0959966	C10H10N2O2	C21570	[M]+	BioDeepDB	2.04345e-05	1.08171	1.34198	1.2406	0.00011229	0.0003029
4-Methylbenzyl alcohol	122.069	191.956	122.073	0.465996	C8H10O	C06757	[M]+	BioDeepDB	0.0045385	0.166323	0.283279	1.7032	1.7001e-07	8.66241e-07
4-Nitrophenol	138.018	33.3843	139.027	10.1259	C6H5NO3	C00870	[M-H]-	BioDeepDB	3.47794e-09	0.068591	0.370866	5.4069	0.17264	0.216052
4-Oxoglutaramate	145.05	69.5005	145.037	0.0273343	C5H7NO4	C05572	[M]+	BioDeepDB	5.75217e-05	5.98847	6.31889	1.0552	0.43396	0.488776
4-Pyridoxic acid	182.985	67.731	183.053	0.0124691	C8H9NO4	C00847	[M]+	BioDeepDB	3.53883e-24	14.3994	17.997	1.2498	0.0055012	0.0102074
4-Quinolinecarboxylic acid	156.039	581.927	173.048	6.2745	C10H7NO2	C06414	[M+H-H2O]+	BioDeepDB	3.477e-06	0.182514	0.359841	1.9716	4.2934e-10	4.6718e-09
5-(2-Hydroxyethyl)-4-methylthiazole	143.04	656.095	143.041	0.179452	C6H9NOS	C04294	[M]+	BioDeepDB	2.05967e-05	12.3211	24.4617	1.9853	0.0043715	0.00820615
5,6-DHET	337.238	730.289	338.246	2.19641	C20H34O4	C14772	[M-H]-	BioDeepDB	5.26831e-05	0.0833603	1.33556	16.022	0.10394	0.138443
5,6-Dihydro-5-fluorouracil	133.032	140.158	132.034	1.91482	C4H5FN2O2	C16630	[M+H]+	BioDeepDB	5.94914e-34	12.0083	15.2304	1.2683	0.010839	0.018507
5-Acetamidovalerate	160.097	350.658	159.089	2.58036	C7H13NO3	C03087	[M+H]+	BioDeepDB	1.17569e-11	1.12661	0.35048	0.31109	9.3639e-07	4.00775e-06
5alpha-Pregnan-20alpha-ol-3-one	319.263	31.7014	318.256	0.09156	C21H34O2	C18041	[M+H]+	BioDeepDB	4.9296e-15	29.727	80.7541	2.7165	0.00049335	0.00111919
5-Aminopentanal	102.092	434.007	101.084	0.814037	C5H11NO	C12455	[M+H]+	BioDeepDB	0.0277433	1.54155	2.55447	1.6571	2.7746e-05	8.86216e-05
5-Aminopentanoic acid	116.927	33.3853	117.079	4.6388	C5H11NO2	C00431	[M]-	BioDeepDB	9.25311e-10	0.633963	0.86725	1.368	0.00013578	0.000352918
5-Hydroxyindoleacetic acid	191.107	787.01	191.058	0.856856	C10H9NO3	C05635	[M]-	BioDeepDB	2.76935e-20	6.93214	9.54424	1.3768	4.8039e-07	2.16498e-06
5-Hydroxy-L-tryptophan	220.064	292.422	220.085	0.376405	C11H12N2O3	C00643	[M]+	BioDeepDB	7.71111e-10	0.843838	0.12144	0.14391	7.9382e-06	2.84711e-05
5-Hydroxypentanoic acid	117.054	100.595	118.063	11.5782	C5H10O3	C02804	[M-H]-	MetaDNA	0.000393004	1.58099	0.851822	0.53879	0.0056942	0.0105048
5-Hydroxypyrazinamide	124.048	191.948	123.043	22.8019	C5H5N3O	C01956	[M+H]+	BioDeepDB	0.000669596	1.75932	3.26986	1.8586	3.0245e-09	2.36796e-08
5-Nitro-2-(3-phenylpropylamino)benzoic acid	301.118	580.118	300.111	0.369321	C16H16N2O4	C13705	[M+H]+	BioDeepDB	0.0915253	0.513953	1.40013	2.7242	8.0824e-05	0.000228586
6beta-Hydroxytestosterone	303.199	812.508	304.204	8.9121	C19H28O3	C14497	[M-H]-	BioDeepDB	4.79355e-07	0.472231	0.702837	1.4883	0.004891	0.00915458
6-Hydroxyhexanoic acid	131.07	216.554	132.079	11.6986	C6H12O3	C06103	[M-H]-	mzCloud	0.00153803	0.714042	0.514374	0.72037	0.22307	0.270209
6-Hydroxynicotinate	138.018	612.869	139.027	8.15441	C6H5NO3	C01020	[M-H]-	mzCloud	2.35709e-06	1.32998	1.42553	1.0718	0.23245	0.279987
6-Imino-5-oxocyclohexa-1,3-dienecarboxylate	152.032	86.169	151.027	14.7689	C7H5NO3	C04584	[M+H]+	MetaDNA	0.0938355	2.49254	2.4325	0.97591	0.60405	0.653437
6-Phosphogluconic acid	275.021	73.7007	276.025	13.932	C6H13O10P	C00345	[M-H]-	MetaDNA	0.000158233	0.0860966	0.082791	0.96161	0.70933	0.747767
6-Phosphonoglucono-D-lactone	239.002	571.991	258.014	24.2881	C6H11O9P	C01236	[M-H2O-H]-	MetaDNA	0.00406734	0.0777694	0.0652982	0.83964	0.021474	0.0336251
6-Thiourate	182.996	77.416	184.006	13.0712	C5H4N4O2S	C16613	[M-H]-	mzCloud	0.101187	0.133991	0.0522462	0.38992	0.00054765	0.00122506
7,8-Diaminononanoate	171.148	470.598	188.153	17.9235	C9H20N2O2	C01037	[M+H-H2O]+	BioDeepDB	0.0134669	3.47258	4.95726	1.4275	0.045968	0.0664672
7,8-Dihydroneopterin	254.09	501.493	255.097	1.7861	C9H13N5O4	C04874	[M-H]-	BioDeepDB	0.00280373	0.0103204	0.0178532	1.7299	0.96377	0.969812
7-Methylguanine	166.073	146.052	165.065	0.00795419	C6H7N5O	C02242	[M+H]+	BioDeepDB	0.000406102	2.4216	1.85383	0.76554	0.00034854	0.000844387
8-Amino-7-oxononanoate	170.118	484.567	187.121	26.5179	C9H17NO3	C01092	[M+H-H2O]+	BioDeepDB	0.000777955	1.67285	0.734342	0.43898	0.0092802	0.0160158
9(S)-HPODE	311.222	803.558	312.23	3.2787	C18H32O4	C14827	[M-H]-	BioDeepDB	6.67067e-08	3.9526	8.366	2.1166	1.531e-05	5.11928e-05
9,10-DHOME	313.238	773.829	314.246	2.34025	C18H34O4	C14828	[M-H]-	BioDeepDB	1.04524e-07	0.269962	0.788618	2.9212	9.8161e-06	3.44368e-05
9,10-Epoxyoctadecenoic acid	295.227	838.578	296.235	2.72343	C18H32O3	C14825	[M-H]-	BioDeepDB	2.41718e-12	1.4072	5.5535	3.9465	7.7281e-10	7.75225e-09
9-cis-Retinoic acid	301.216	577.379	300.209	0.208986	C20H28O2	C15493	[M+H]+	BioDeepDB	0.000496802	1.01665	0.0744744	0.073254	3.0154e-13	9.67943e-12
9-OxoODE	293.212	834.621	294.219	1.89623	C18H30O3	C14766	[M-H]-	BioDeepDB	0.0698647	0.165483	0.380776	2.301	0.0059833	0.0109751
Acetaminophen	151.061	330.295	151.063	2.39298	C8H9NO2	C06804	[M]+	BioDeepDB	1.49237e-08	11.287	2.42772	0.21509	6.4951e-14	2.7799e-12
Acetylcysteine	163.123	145.705	163.03	0.186693	C5H9NO3S	C06809	[M]+	BioDeepDB	1.67641e-05	3.10684	6.30148	2.0283	2.0583e-09	1.65179e-08
Acetylphosphate	139.982	306.502	139.988	0.0861811	C2H5O5P	C00227	[M]+	BioDeepDB	4.575e-07	9.16983	8.43828	0.92022	0.88171	0.898504
Adenine	136.062	383.421	135.054	2.04297	C5H5N5	C00147	[M+H]+	MetaDNA	4.31093e-05	0.319511	0.15659	0.49009	1.0245e-05	3.55529e-05
Adipate	127.038	137.459	146.058	8.80926	C6H10O4	C06104	[M-H2O-H]-	mzCloud	0.0341256	0.236921	0.0559177	0.23602	1.1137e-11	1.93242e-10
Adipate semialdehyde	130.065	725.359	130.063	1.48188	C6H10O3	C06102	[M]+	BioDeepDB	2.72108e-05	5.74742	1.16165	0.20212	1.1262e-09	1.0042e-08
Adrenosterone	283.173	716.262	300.173	28.7493	C19H24O3	C05285	[M+H-H2O]+	BioDeepDB	0.0196628	0.20681	0.577327	2.7916	1.6876e-07	8.66241e-07
Aflatoxin B1	313.228	676.098	312.063	22.6234	C17H12O6	C06800	[M+H]+	BioDeepDB	0.438782	0.343314	0.467248	1.361	0.4671	0.520622
Alanyltryptophan	187.079	104.438	204.09	18.2333	C11H12N2O2	C00806	[M+H-H2O]+	BioDeepDB	0.726696	0.723388	1.14786	1.5868	0.0001613	0.000409307
Allantoin	157.035	93.5315	158.044	8.53758	C4H6N4O3	C01551	[M-H]-	BioDeepDB	0.230264	0.182459	0.162377	0.88994	0.18684	0.230676
Allocholic acid	407.279	699.408	408.288	1.82364	C24H40O5	C00695	[M-H]-	BioDeepDB	4.12218e-05	0.890572	1.06576	1.1967	0.23954	0.286912
Alloepipregnanolone	319.263	837.812	318.256	0.549116	C21H34O2	C15484	[M+H]+	BioDeepDB	1.38758e-32	17.1821	42.3224	2.4632	0.42377	0.478979
all-trans-Retinoic acid	300.198	429.642	300.209	0.321168	C20H28O2	C00777	[M]+	BioDeepDB	1.38681e-08	2.97871	3.5456	1.1903	0.015481	0.0256057
Alpha-D-Glucose	161.042	318.012	180.063	15.8004	C6H12O6	C00267	[M-H2O-H]-	BioDeepDB	0.08882	0.69575	0.796109	1.1442	0.63041	0.677928
alpha-Ketoisovaleric acid	115.039	100.929	116.047	11.6888	C5H8O3	C00141	[M-H]-	MoNA	1.60214e-05	1.02427	0.361518	0.35295	8.5349e-10	8.30213e-09
alpha-Oxo-benzeneacetic acid	149.026	147.393	150.032	10.692	C8H6O3	C02137	[M-H]-	mzCloud	0.00177171	5.45208	0.413402	0.075825	1.1787e-11	1.94032e-10
alpha-Tocopherol	430.245	529.564	430.381	5.9654	C29H50O2	C02477	[M]+	BioDeepDB	3.01371e-09	13.4369	21.0437	1.5661	1.2889e-06	5.20424e-06
Aminoadipic acid	160.06	79.7489	161.069	1.17628	C6H11NO4	C00956	[M-H]-	BioDeepDB	0.00408144	0.224223	0.664446	2.9633	4.5792e-09	3.49982e-08
Aminocaproic acid	130.085	220.88	131.095	19.4609	C6H13NO2	C02378	[M-H]-	BioDeepDB	0.00178076	0.800709	1.37778	1.7207	0.2812	0.333082
Anhalamine	209.117	778.428	209.105	0.0935822	C11H15NO3	C12231	[M]+	BioDeepDB	4.87535e-33	32.4268	24.9559	0.76961	0.06922	0.0963975
Aniline	94.0658	334.538	93.0578	7.29822	C6H7N	C00292	[M+H]+	BioDeepDB	0.00015046	1.26153	0.898215	0.712	0.0075973	0.0132901
Anserine	240.181	353.534	240.122	0.683755	C10H16N4O3	C01262	[M]+	BioDeepDB	0.00363716	0.828934	1.74766	2.1083	4.229e-12	7.98535e-11
Antiarol	184.074	732.933	184.074	0.774382	C9H12O4	C10765	[M]+	BioDeepDB	0.161359	3.15667	5.1611	1.635	0.016972	0.027796
Antibiotic JI-20A	482.325	742.963	481.275	0.732118	C19H39N5O9	C17704	[M+H]+	BioDeepDB	6.15005e-07	10.2824	10.2997	1.0017	0.37303	0.42613
Arachidic acid	311.168	786.063	312.303	0.863639	C20H40O2	C06425	[M-H]-	BioDeepDB	4.07153e-06	3.65508	3.99756	1.0937	0.086441	0.117078
Arachidonic acid	303.232	831.298	304.24	2.48471	C20H32O2	C00219	[M-H]-	BioDeepDB	1.933e-07	1.52985	1.96617	1.2852	0.0034327	0.006618
Argininosuccinic acid	289.114	77.8363	290.123	2.89274	C10H18N4O6	C03406	[M-H]-	BioDeepDB	2.08684e-07	0.0971524	0.0263846	0.27158	1.1425e-05	3.90152e-05
Ascorbate	176.972	68.231	176.032	0.0824083	C6H8O6	C00072	[M+H]+	BioDeepDB	7.74015e-36	2.11583	3.30116	1.5602	0.0011692	0.00246612
Aspartame	295.129	422.352	294.122	0.252386	C14H18N2O5	C11045	[M+H]+	BioDeepDB	7.31541e-11	2.82075	0.831473	0.29477	2.1141e-10	2.51343e-09
Asymmetric dimethylarginine	203.149	95.6971	202.143	5.86415	C8H18N4O2	C03626	[M+H]+	BioDeepDB	4.37095e-13	18.0046	13.675	0.75953	0.018195	0.0292762
Avermectin A1b aglycone	567.329	832.191	584.335	2.61878	C34H48O8	C11964	[M+H-H2O]+	BioDeepDB	5.32846e-06	6.45031	8.76873	1.3594	0.013884	0.0233338
Avermectin B1b aglycone	570.357	836.476	570.319	0.626639	C33H46O8	C11963	[M]+	BioDeepDB	5.22832e-07	4.78408	7.90306	1.6519	0.0029355	0.0057457
Azelaic acid	171.1	452.508	188.105	11.9877	C9H16O4	C08261	[M+H-H2O]+	BioDeepDB	0.00015382	0.751419	1.07502	1.4307	0.024506	0.0381865
Benzaldehyde	107.05	741.434	106.042	4.65148	C7H6O	C00261	[M+H]+	BioDeepDB	3.76753e-08	1.46033	2.48304	1.7003	6.1025e-09	4.35312e-08
Benzoate	121.028	638.1	122.037	15.364	C7H6O2	C00180	[M-H]-	mzCloud	0.00124295	0.297499	1.14692	3.8552	0.0064431	0.0115222
beta-Alanine	90.0556	86.0808	89.0477	3.15779	C3H7NO2	C00099	[M+H]+	BioDeepDB	0.00033161	2.74878	3.7118	1.3503	0.00035103	0.000847223
beta-Alanyl-L-arginine	245.15	325.744	245.149	0.381103	C9H19N5O3	C05340	[M]+	BioDeepDB	4.98997e-11	0.549308	0.392742	0.71498	0.10783	0.143031
beta-Alanyl-L-lysine	217.155	99.0776	217.143	0.0743903	C9H19N3O3	C05341	[M]+	BioDeepDB	0.175395	1.20416	0.16586	0.13774	0.00036144	0.000862619
Beta-D-Fructose 2-phosphate	260.023	139.225	260.03	26.8988	C6H13O9P	C03267	[M]-	MetaDNA	0.00310893	0.547997	0.124857	0.22784	1.6153e-12	3.66582e-11
beta-D-Glucosamine	162.076	138.208	179.079	26.9413	C6H13NO5	C08349	[M+H-H2O]+	BioDeepDB	0.00018668	1.45698	0.597417	0.41004	0.0070528	0.0125405
Beta-D-Glucose	181.053	99.1412	180.063	0.31906	C6H12O6	C00221	[M+H]+	BioDeepDB	0.0375806	0.855573	0.143419	0.16763	2.2286e-13	7.53032e-12
Beta-Glycerophosphoric acid	171.005	77.8254	172.014	7.00156	C3H9O6P	C02979	[M-H]-	MoNA	0.00960008	0.397998	0.812621	2.0418	1.5418e-10	1.86761e-09
Beta-Guanidinopropionic acid	132.081	145.7	131.07	29.9201	C4H9N3O2	C03065	[M+H]+	BioDeepDB	0.00125684	0.431761	0.851959	1.9732	1.0062e-09	9.49971e-09
Betaine	118.086	89.8007	117.079	0.00756395	C5H11NO2	C00719	[M+H]+	BioDeepDB	5.2404e-38	90.4869	198.89	2.198	8.2734e-10	8.17157e-09
Beta-Leucine	131.09	75.1292	131.095	1.92633	C6H13NO2	C02486	[M]+	BioDeepDB	0.209861	0.481199	0.468507	0.97363	0.6056	0.653437
Beta-Tyrosine	182.068	177.094	181.074	0.0307554	C9H11NO3	C04368	[M+H]+	BioDeepDB	2.47305e-05	0.678802	2.31816	3.4151	0.11937	0.156399
beta-Zearalenol	320.168	771.493	320.162	17.6759	C18H24O5	C14751	[M]+	MetaDNA	0.000165329	2.60927	2.64312	1.013	0.10059	0.134539
Betonicine	142.086	381.609	159.089	28.3958	C7H13NO3	C08269	[M+H-H2O]+	MoNA	0.0556892	2.44997	3.46342	1.4137	0.12641	0.164282
Bilirubin	585.269	811.178	584.264	1.88225	C33H36N4O6	C00486	[M+H]+	BioDeepDB	4.16476e-34	6.64448	6.39677	0.96272	0.15134	0.193162
Biliverdin	581.239	689.184	582.248	0.510555	C33H34N4O6	C00500	[M-H]-	BioDeepDB	9.48996e-08	0.0566984	0.145565	2.5674	0.074399	0.102719
Biochanin A	283.191	725.045	284.068	10.4046	C16H12O5	C00814	[M-H]-	BioDeepDB	0.00651406	0.409028	0.59796	1.4619	0.095355	0.128339
Biotin	225.069	504.315	244.088	2.5894	C10H16N2O3S	C00120	[M-H2O-H]-	BioDeepDB	0.117395	1.196	0.726018	0.60704	0.0080129	0.0139411
Bitertanol	320.168	788.788	337.179	11.3881	C20H23N3O2	C11258	[M+H-H2O]+	mzCloud	5.21102e-05	3.63975	10.4587	2.8735	0.0001201	0.000321267
Bovinocidin	119.017	118.164	119.022	1.54226	C3H5NO4	C05669	[M]+	BioDeepDB	6.27263e-11	0.76191	1.54689	2.0303	0.0038406	0.00733829
Butyric acid	89.0604	573.07	88.0524	2.01122	C4H8O2	C00246	[M+H]+	BioDeepDB	2.9446e-05	0.220893	0.382925	1.7335	2.1143e-05	6.89026e-05
Butyryl-L-carnitine	232.154	367.08	231.147	0.00252824	C11H21NO4	C02862	[M+H]+	BioDeepDB	2.7622e-44	26.9938	5.44535	0.20173	1.5505e-08	1.01574e-07
Cadaverine	102.055	140.006	102.116	2.085	C5H14N2	C01672	[M]+	BioDeepDB	0.00160287	2.09827	2.43892	1.1623	0.01454	0.0243091
Caffeine	195.088	436.483	194.08	1.64536	C8H10N4O2	C07481	[M+H]+	BioDeepDB	7.5117e-11	4.83399	19.5275	4.0396	0.049653	0.0713137
Calcitriol	417.336	708.445	416.329	0.626631	C27H44O3	C01673	[M+H]+	BioDeepDB	0.000486975	0.307684	0.32467	1.0552	0.90495	0.917817
Capric acid	171.138	806.76	172.146	6.44696	C10H20O2	C01571	[M-H]-	MoNA	7.15509e-13	1.58289	1.73889	1.0986	0.080444	0.110117
Caprylic acid	124.987	106.457	144.115	25.4326	C8H16O2	C06423	[M-H2O-H]-	BioDeepDB	6.00439e-05	0.0825711	0.0475639	0.57604	0.70152	0.74197
Capsidiol	219.175	675.638	236.178	0.0148289	C15H24O2	C09627	[M+H-H2O]+	BioDeepDB	3.32312e-43	10.5042	9.27686	0.88316	0.16054	0.202887
Carbamoyl phosphate	141.984	805.701	140.983	7.64856	CH4NO5P	C00169	[M+H]+	BioDeepDB	0.000754185	72.3118	81.2126	1.1231	0.92676	0.93625
Carvedilol	405.191	644.812	406.189	21.5235	C24H26N2O4	C06875	[M-H]-	BioDeepDB	2.02162e-05	0.0731723	0.108173	1.4783	0.17651	0.219611
Catechol	111.04	73.7027	110.037	1.06781	C6H6O2	C00090	[M+H]+	BioDeepDB	0.00841165	0.426866	1.01329	2.3738	0.044098	0.0640518
Cerulenin	224.128	696.11	223.121	1.67934	C12H17NO3	C12058	[M+H]+	BioDeepDB	0.000105131	0.625641	0.235197	0.37593	1.4143e-05	4.77885e-05
Chavicol	135.081	547.707	134.073	0.10939	C9H10O	C16930	[M+H]+	BioDeepDB	8.63123e-10	0.814078	0.123582	0.15181	5.7763e-09	4.16672e-08
Chenodeoxycholic acid	391.284	797.765	392.293	1.51987	C24H40O4	C02528	[M-H]-	BioDeepDB	3.90978e-18	2.40436	6.15976	2.5619	0.00051414	0.00115412
Cholesterol	369.351	828.364	386.355	1.64515	C27H46O	C00187	[M+H-H2O]+	BioDeepDB	1.69549e-11	3.9324	10.5804	2.6906	0.00080755	0.00173976
Choline	104.107	31.7078	104.108	0.422067	C5H14NO	C00114	[M+H]+	BioDeepDB	8.12756e-11	3.9627	9.96656	2.5151	9.7377e-08	5.25345e-07
Choline sulfate	184.058	158.009	183.056	2.26535	C5H13NO4S	C00919	[M+H]+	BioDeepDB	5.11155e-05	1.37639	0.211545	0.1537	3.0834e-15	3.68016e-13
Ciliatine	126.03	140.59	125.024	9.81875	C2H8NO3P	C03557	[M+H]+	BioDeepDB	0.00132973	1.53715	1.75236	1.14	0.25516	0.304485
cis-1,2-Dihydronaphthalene-1,2-diol	163.087	334.538	162.068	0.959223	C10H10O2	C04314	[M+H]+	BioDeepDB	0.000942117	0.431774	0.247968	0.5743	0.00077602	0.00168883
cis-4,5-Dihydroxy-4,5-dihydropyrene	237.112	671.172	236.084	0.372093	C16H12O2	C18249	[M+H]+	BioDeepDB	0.149324	1.1641	0.333437	0.28643	1.8059e-05	6.00719e-05
cis-4-Hydroxy-D-proline	131.975	209.221	131.058	2.0588	C5H9NO3	C03440	[M+H]+	BioDeepDB	1.2657e-09	2.69035	5.66209	2.1046	2.0398e-05	6.68139e-05
cis-Aconitic acid	174.02	98.7755	174.016	19.9789	C6H6O6	C00417	[M]+	BioDeepDB	0.346613	0.353262	0.477914	1.3529	0.56014	0.610543
Citramalic acid	147.028	76.7141	148.037	11.4191	C5H8O5	C00815	[M-H]-	MoNA	8.79705e-05	1.80117	1.39452	0.77423	0.0022621	0.00455256
Citric acid	191.019	69.9426	192.027	1.15027	C6H8O7	C00158	[M-H]-	BioDeepDB	6.47296e-39	29.6112	23.8118	0.80415	0.12588	0.163925
Citrulline	174.087	90.4155	175.096	3.65813	C6H13N3O3	C00327	[M-H]-	BioDeepDB	5.84018e-07	1.03888	0.495404	0.47687	1.0683e-09	9.76563e-09
CMP	323.259	819.424	323.052	24.38	C9H14N3O8P	C00055	[M]+	BioDeepDB	0.00869237	0.686257	2.30047	3.3522	0.0079608	0.0138881
Coniferyl aldehyde	178.059	83.6979	178.063	23.7264	C10H10O3	C02666	[M]+	MetaDNA	0.0550899	2.60318	3.27508	1.2581	0.0073416	0.0128779
Corticosterone	347.222	716.645	346.214	0.350112	C21H30O4	C02140	[M+H]+	BioDeepDB	0.000466346	0.273152	0.282652	1.0348	0.72753	0.763193
Cortisol	363.216	640.797	362.209	1.61463	C21H30O5	C00735	[M+H]+	BioDeepDB	1.8137e-35	2.93989	3.07667	1.0465	0.44587	0.499561
Cortisone acetate	401.199	629.103	402.204	6.06402	C23H30O6	C08173	[M-H]-	BioDeepDB	6.922e-07	0.0440281	0.0352855	0.80143	0.26998	0.320976
Creatine	132.077	94.1423	131.07	0.352313	C4H9N3O2	C00300	[M+H]+	BioDeepDB	1.4928e-26	16.6563	53.4094	3.2066	3.0099e-10	3.33165e-09
Creatinine	114.066	91.5057	113.059	0.215942	C4H7N3O	C00791	[M+H]+	BioDeepDB	1.47648e-20	211.447	57.7378	0.27306	5.3408e-15	3.80977e-13
Cucurbitacin B	557.3	838.422	558.319	22.3729	C32H46O8	C08794	[M-H]-	BioDeepDB	0.559696	0.392645	0.547372	1.3941	0.010203	0.0175142
Cyclohexylamine	100.113	379.959	99.1048	5.7506	C6H13N	C00571	[M+H]+	BioDeepDB	6.4835e-08	1.13622	1.59044	1.3998	0.017391	0.0282659
Cyclopeptine	280.138	100.913	280.121	13.5342	C17H16N2O2	C20579	[M-H2O+NH4]+	BioDeepDB	0.625034	10.6951	24.6201	2.302	5.0704e-08	2.90643e-07
Cytidine	244.079	96.4677	243.085	0.133805	C9H13N3O5	C00475	[M+H]+	BioDeepDB	0.193875	1.61753	0.998323	0.61719	0.0016355	0.00334392
Cytosine	112.051	138.662	111.043	0.0901434	C4H5N3O	C00380	[M+H]+	BioDeepDB	4.02263e-10	0.4245	0.137142	0.32307	4.219e-09	3.26337e-08
D-Alanyl-D-serine	177.091	531.518	176.08	24.6714	C6H12N2O4	C19719	[M+H]+	BioDeepDB	0.137923	0.110891	0.432804	3.903	8.6325e-05	0.000238882
D-Allulose 6-phosphate	241.011	79.7525	260.03	2.03101	C6H13O9P	C18096	[M-H2O-H]-	MetaDNA	0.0612984	0.137032	0.0959828	0.70044	0.42109	0.47679
D-Arabitol	151.06	91.4779	152.069	0.709311	C5H12O5	C01904	[M-H]-	BioDeepDB	9.9264e-05	0.563372	0.167297	0.29696	4.6198e-07	2.13375e-06
dCMP	306.057	154.554	307.057	23.3665	C9H14N3O7P	C00239	[M-H]-	MoNA	0.0955028	0.859063	0.96348	1.1215	0.76174	0.792605
Decanoyl-L-carnitine	316.248	704.884	315.241	0.0021838	C17H33NO4	C03299	[M+H]+	BioDeepDB	3.6693e-38	15.0861	14.581	0.96652	0.314	0.366524
Dehydroepiandrosterone	269.211	838.274	288.209	2.69343	C19H28O2	C01227	[M-H2O-H]-	BioDeepDB	2.98776e-09	1.09289	1.74488	1.5966	2.8105e-05	8.89217e-05
Dehydroepiandrosterone sulfate	367.157	636.788	368.166	3.34676	C19H28O5S	C04555	[M-H]-	BioDeepDB	1.77812e-12	8.71328	13.7078	1.5732	0.18147	0.224911
Dehypoxanthine futalosine	296.069	86.1574	296.09	8.32209	C14H16O7	C17010	[M]+	BioDeepDB	1.64252e-10	5.49746	18.0194	3.2778	1.6822e-09	1.36705e-08
Deltaline	490.288	800.258	507.283	24.9385	C27H41NO8	C08679	[M+H-H2O]+	BioDeepDB	0.000143795	2.01655	5.27636	2.6165	3.9846e-07	1.86724e-06
Deoxycholic acid	393.284	795.132	392.293	2.43588	C24H40O4	C04483	[M+H]+	BioDeepDB	8.75037e-06	6.57142	7.63659	1.1621	0.30288	0.354834
Deoxycorticosterone acetate	371.064	809.297	372.23	4.8175	C23H32O4	C14554	[M-H]-	BioDeepDB	2.00771e-13	0.625839	0.335821	0.53659	0.00049569	0.00112054
Deoxyribose 5-phosphate	213.015	485.071	214.024	10.93	C5H11O7P	C00673	[M-H]-	MoNA	0.0954008	0.0595148	0.0488345	0.82054	0.031131	0.0465877
Deoxyuridine	228.196	743.12	228.075	1.59626	C9H12N2O5	C00526	[M]+	BioDeepDB	1.94612e-11	76.7944	116.132	1.5123	2.8524e-08	1.72759e-07
D-Erythritol 1-phosphate	201.022	540.042	202.024	24.4258	C4H11O7P	C21294	[M-H]-	MetaDNA	0.0631162	0.279806	1.37385	4.91	0.084427	0.114835
D-Erythritol 4-phosphate	202.025	540.121	202.024	4.59695	C4H11O7P	C03494	[M]-	MetaDNA	0.0269618	0.0227351	0.122679	5.396	0.34373	0.396897
D-Fructose	181.014	33.882	180.063	2.27076	C6H12O6	C00095	[M+H]+	BioDeepDB	0.000233091	5.1744	6.8894	1.3314	0.0050718	0.00943796
D-Galactose	181.014	808.51	180.063	0.682916	C6H12O6	C00124	[M+H]+	BioDeepDB	3.88555e-19	62.3543	69.2436	1.1105	0.56521	0.613984
D-Glucono-1,5-lactone	177.039	79.6891	178.048	5.37525	C6H10O6	C00198	[M-H]-	mzCloud	0.203135	1.20804	0.466327	0.38602	7.5753e-14	3.03959e-12
D-Glucose	161.043	246.216	180.063	14.9878	C6H12O6	C00031	[M-H2O-H]-	MoNA	0.0103196	0.510364	0.658356	1.29	0.18532	0.22924
D-Glucuronic Acid	193.035	79.3552	194.043	1.35996	C6H10O7	C00191	[M-H]-	BioDeepDB	2.05173e-37	20.0401	5.13445	0.25621	3.9561e-14	1.81415e-12
D-Glucurono-6,3-lactone	175.024	77.8435	176.032	6.3134	C6H8O6	C02670	[M-H]-	MetaDNA	6.38607e-05	0.845409	0.661047	0.78193	0.075922	0.104229
dGMP	347.162	625.622	347.063	25.4556	C10H14N5O7P	C00362	[M]-	BioDeepDB	0.000136671	0.142154	0.115987	0.81592	0.041756	0.0607876
Di-2-propenyl sulfide	115.055	396.124	114.05	24.4923	C6H10S	C08370	[M+H]+	MoNA	0.00973836	0.828369	1.3267	1.6016	0.045318	0.0656753
Diaminopimelic acid	190.108	170.055	190.095	0.8473	C7H14N2O4	C00666	[M]+	BioDeepDB	6.88041e-05	0.477132	1.36747	2.866	1.2779e-07	6.83677e-07
Dibutyl phthalate	277.144	706.042	278.152	1.96572	C16H22O4	C14214	[M-H]-	MoNA	4.46053e-08	0.151227	0.269425	1.7816	0.98543	0.986967
Dicyclomine	310.272	747.373	309.267	7.03374	C19H35NO2	C06951	[M+H]+	BioDeepDB	2.6034e-07	1.92263	2.93763	1.5279	4.7852e-05	0.00014423
Digalacturonate	351.055	77.7886	370.075	3.00826	C12H18O13	C02273	[M-H2O-H]-	BioDeepDB	0.00480591	0.564634	0.22944	0.40635	1.7007e-08	1.09185e-07
Dihydromethysticin	277.105	671.007	276.1	6.37656	C15H16O5	C09926	[M+H]+	BioDeepDB	9.36321e-07	0.779899	0.135813	0.17414	1.8249e-05	6.0391e-05
Dihydrouracil	115.04	262.202	114.043	2.78172	C4H6N2O2	C00429	[M+H]+	BioDeepDB	1.13572e-06	3.20307	1.42737	0.44563	2.0202e-05	6.65112e-05
Dihydroxyacetone phosphate	171.148	236.02	169.998	5.79063	C3H7O6P	C00111	[M+H]+	BioDeepDB	1.63928e-06	4.44492	7.17944	1.6152	0.074576	0.102742
Dimethyl sulfone	92.9263	84.3903	94.0089	5.49325	C2H6O2S	C11142	[M-H]-	BioDeepDB	0.000104146	26.3136	29.7908	1.1321	0.017637	0.0285229
Dimethylglycine	102.055	79.2472	103.063	2.50758	C4H9NO2	C01026	[M-H]-	BioDeepDB	6.08652e-09	0.497075	0.840592	1.6911	5.4816e-05	0.000162175
Diosgenin	415.32	735.48	414.313	2.54691	C27H42O3	C08898	[M+H]+	mzCloud	2.34152e-13	0.246042	0.523223	2.1266	0.0043043	0.0081449
D-Lysopine	219.138	572.41	218.127	19.2582	C9H18N2O4	C04020	[M+H]+	BioDeepDB	0.678139	0.748683	1.09128	1.4576	3.1781e-06	1.21449e-05
D-Lyxose	151.036	655.635	150.053	6.30867	C5H10O5	C00476	[M+H]+	BioDeepDB	5.30707e-10	2.62206	4.99358	1.9045	0.057771	0.0818741
D-Mannose	180.059	89.2678	180.063	1.00801	C6H12O6	C00159	[M]-	BioDeepDB	5.99473e-12	1.26698	1.29631	1.0232	0.31578	0.367266
Docosahexaenoic acid	328.199	455.692	328.24	0.0574757	C22H32O2	C06429	[M]+	BioDeepDB	3.53822e-06	0.347987	0.307276	0.88301	0.21348	0.260559
Dodecanedioic acid	229.144	512.892	230.152	3.0385	C12H22O4	C02678	[M-H]-	BioDeepDB	1.63573e-05	0.166138	0.115602	0.69582	0.14696	0.187945
Dodecanoic acid	199.988	36.4537	200.178	1.77062	C12H24O2	C02679	[M]+	BioDeepDB	8.01913e-05	4.50408	5.83165	1.2947	0.0061871	0.0112525
Dopamine	136.075	192.045	153.079	28.6331	C8H11NO2	C03758	[M+H-H2O]+	BioDeepDB	1.39201e-06	52.3311	96.9335	1.8523	4.4926e-10	4.80708e-09
D-Phenyllactic acid	166.059	192.126	166.063	4.06291	C9H10O3	C05607	[M]+	BioDeepDB	2.24922e-19	3.74246	7.06272	1.8872	2.3416e-10	2.68448e-09
D-Ribose	151.035	72.2464	150.053	3.40862	C5H10O5	C00121	[M+H]+	BioDeepDB	0.000361329	7.15716	13.197	1.8439	8.2242e-05	0.000229562
D-synephrine	168.091	338.881	167.095	3.63519	C9H13NO2	C01869	[M+H]+	BioDeepDB	1.05957e-05	1.08253	1.654	1.5279	0.00011647	0.000312861
Dulcin	181.098	337.563	180.09	1.85922	C9H12N2O2	C19415	[M+H]+	BioDeepDB	0.00156793	0.758446	0.115683	0.15253	3.1305e-15	3.68016e-13
D-Xylitol	153.128	780.008	152.069	4.00785	C5H12O5	C00379	[M+H]+	BioDeepDB	7.90195e-07	1.42397	1.78416	1.2529	0.00014467	0.000373005
D-Xylose	149.044	83.2909	150.053	2.97586	C5H10O5	C00181	[M-H]-	BioDeepDB	1.7991e-11	6.28767	1.59285	0.25333	2.3561e-12	4.87941e-11
Ecgonine	186.113	138.667	185.105	1.76056	C9H15NO3	C10858	[M+H]+	MoNA	0.000802842	1.18171	0.759765	0.64294	0.0012808	0.00267842
Ectoine	143.082	98.0559	142.074	0.0187408	C6H10N2O2	C06231	[M+H]+	BioDeepDB	2.85902e-07	0.679221	0.582946	0.85826	0.025688	0.0393597
Epsilon-caprolactam	114.092	417.639	113.084	3.03142	C6H11NO	C06593	[M+H]+	BioDeepDB	7.35993e-07	12.4901	18.7871	1.5042	0.00041139	0.000963914
epsilon-Caprolactone	114.066	591.336	114.068	16.1006	C6H10O2	C01880	[M]+	BioDeepDB	1.04807e-05	2.7815	1.11817	0.402	0.00012352	0.000328614
Equol	241.18	757.481	242.094	13.3319	C15H14O3	C14131	[M-H]-	BioDeepDB	0.000568153	0.275205	0.577411	2.0981	0.0013916	0.00288196
Erucic acid	338.342	819.663	338.318	3.75478	C22H42O2	C08316	[M]+	BioDeepDB	3.32597e-24	4.74045	8.22623	1.7353	0.0071293	0.0126088
Erythritol	121.028	33.4963	122.058	6.01762	C4H10O4	C00503	[M-H]-	BioDeepDB	1.39985e-17	0.69313	0.469193	0.67692	0.00062131	0.00137545
Estrone glucuronide	445.19	520.944	446.194	6.18405	C24H30O8	C11133	[M-H]-	BioDeepDB	9.86982e-08	0.0473131	0.00802121	0.16953	3.9314e-05	0.000122522
Eucalyptol	153.956	133.092	154.136	2.34811	C10H18O	C09844	[M]+	BioDeepDB	1.63132e-05	0.218913	0.368254	1.6822	0.004288	0.00814466
Eupatilin	343.084	463.74	344.09	6.22524	C18H16O7	C10040	[M-H]-	MoNA	5.56959e-05	0.189346	0.0320552	0.16929	0.00012513	0.000329235
FAPy-adenine	153.066	282.519	153.065	0.607164	C5H7N5O	C06502	[M]+	BioDeepDB	0.000138086	59.0075	14.6132	0.24765	4.3858e-12	8.04481e-11
Farnesoic acid	237.185	792.934	236.178	1.00291	C15H24O2	C16502	[M+H]+	MetaDNA	0.0648273	0.726364	0.697249	0.95992	0.28617	0.337723
Fisetin	286.274	756.272	286.048	0.797969	C15H10O6	C10041	[M]+	BioDeepDB	0.00179596	8.6122	12.3237	1.431	0.00055972	0.00124771
Folic acid	441.25	812.91	441.14	5.61598	C19H19N7O6	C00504	[M]-	BioDeepDB	7.05337e-06	0.217087	0.258933	1.1928	0.13444	0.173663
Fomepizole	83.0611	559.002	82.0531	8.20811	C4H6N2	C07837	[M+H]+	MoNA	0.00898573	7.63473	7.81554	1.0237	0.024787	0.0385309
Formononetin	266.833	730.721	268.074	10.6867	C16H12O4	C00858	[M-H]-	BioDeepDB	0.00351365	0.00665742	0.022559	3.3885	0.64855	0.695107
Fructose 1,6-bisphosphate	339.199	823.484	339.996	2.15427	C6H14O12P2	C00354	[M-H]-	BioDeepDB	9.15173e-11	4.93898	6.45984	1.3079	0.00069895	0.00154201
Fumaric acid	117.092	259.186	116.011	2.43739	C4H4O4	C00122	[M+H]+	BioDeepDB	4.84323e-17	0.265288	0.409308	1.5429	0.00018264	0.000461633
Gabapentin	172.133	515.298	171.126	0.0409638	C9H17NO2	C07018	[M+H]+	BioDeepDB	5.82542e-05	2.29998	3.07815	1.3383	1.5713e-09	1.2933e-08
Galactaric acid	209.029	77.1375	210.038	4.71529	C6H10O8	C00879	[M-H]-	BioDeepDB	0.00318312	0.744157	0.430474	0.57847	0.00070737	0.00155525
Galactitol	180.972	87.4762	182.079	8.47103	C6H14O6	C01697	[M-H]-	BioDeepDB	4.64383e-09	12.7207	14.2327	1.1189	0.0038771	0.00738605
Galactosylglycerol	253.092	98.4482	254.1	1.99283	C9H18O8	C05401	[M-H]-	MetaDNA	5.07976e-05	0.143274	0.0259436	0.18108	8.5754e-08	4.6656e-07
gamma-Aminobutyric acid	104.107	86.0667	103.063	2.62079	C4H9NO2	C00334	[M+H]+	BioDeepDB	0.000612458	145.712	140.944	0.96728	0.31942	0.370158
gamma-Amino-gamma-cyanobutanoate	129.066	455.694	128.059	2.60908	C5H8N2O2	C05715	[M+H]+	MetaDNA	0.00644686	3.33976	0.679831	0.20356	9.9376e-09	6.86015e-08
gamma-Glutamylalanine	219.098	138.579	NULL	0.0915494	C7H11N2O5R	C03740	[M+H]+	BioDeepDB	1.76178e-25	1.08977	1.62838	1.4942	0.0023616	0.00470853
gamma-Glutamyl-beta-aminopropiononitrile	199.108	322.602	199.096	3.42356	C8H13N3O3	C06114	[M]+	BioDeepDB	6.57321e-07	0.851408	0.188007	0.22082	5.377e-09	3.96786e-08
gamma-Glutamylcysteine	248.959	87.4382	250.062	2.14856	C8H14N2O5S	C00669	[M-H]-	BioDeepDB	4.53013e-17	23.5618	24.7399	1.05	0.15184	0.193415
gamma-Glutamyltyramine	266.122	455.692	266.127	18.6477	C13H18N2O4	C20926	[M]+	BioDeepDB	0.000467219	16.9693	2.91923	0.17203	1.2323e-08	8.32775e-08
gamma-L-Glutamyl-L-2-aminobutyrate	233.114	183.016	232.106	1.62116	C9H16N2O5	C21015	[M+H]+	MetaDNA	0.010599	0.123627	0.229892	1.8596	0.0061517	0.0112199
Gamma-Linolenic acid	278.185	449.447	278.225	0.275942	C18H30O2	C06426	[M]+	BioDeepDB	7.57278e-09	0.837844	0.951351	1.1355	0.6444	0.691814
Gemfibrozil	249.149	767.288	250.157	2.72119	C15H22O3	C07020	[M-H]-	BioDeepDB	0.000480923	0.309178	0.644435	2.0843	3.5738e-05	0.00011247
Gentisic acid	154.989	754.668	154.027	3.88973	C7H6O4	C00628	[M+H]+	BioDeepDB	7.25687e-14	48.2132	20.7554	0.43049	0.071005	0.0986693
Gingerol	293.176	730.945	294.183	0.647097	C17H26O4	C10462	[M-H]-	BioDeepDB	0.000516662	0.291748	0.80844	2.771	0.036474	0.0535842
Gluconic acid	195.05	80.5764	196.058	2.39065	C6H12O7	C00257	[M-H]-	BioDeepDB	2.09206e-28	43.2317	11.0317	0.25518	8.0883e-14	3.05452e-12
Glucosamine 6-phosphate	240.033	497.855	259.046	23.4993	C6H14NO8P	C00352	[M-H2O-H]-	BioDeepDB	2.1449e-05	0.0386649	0.00428078	0.11071	3.4732e-12	6.75695e-11
Glucose 6-phosphate	259.022	76.5158	260.03	3.3038	C6H13O9P	C00092	[M-H]-	mzCloud	1.04982e-10	0.122646	0.0468777	0.38222	0.0033737	0.00652384
Glutaric acid	131.975	64.9399	132.042	2.98823	C5H8O4	C00489	[M]+	BioDeepDB	5.19128e-27	10.1055	12.5011	1.2371	0.23723	0.284676
Glyceric acid	105.018	80.5543	106.027	1.98096	C3H6O4	C00258	[M-H]-	BioDeepDB	7.2948e-07	0.516979	0.765418	1.4806	0.021129	0.0333368
Glycerophosphocholine	259.114	86.1896	258.111	0.520451	C8H21NO6P	C00670	[M+H]+	BioDeepDB	1.01319e-36	5.1615	19.4131	3.7611	3.2714e-13	1.00011e-11
Glycochenodeoxycholic acid	448.304	656.192	449.314	5.52497	C26H43NO5	C05466	[M-H]-	BioDeepDB	9.72399e-24	5.58087	3.13724	0.56214	0.060771	0.0857472
Glycocholic acid	464.3	606.144	465.309	3.85662	C26H43NO6	C01921	[M-H]-	BioDeepDB	5.45453e-23	1.2998	0.56971	0.4383	0.012221	0.0206792
GMP	362.925	79.4462	363.058	5.81392	C10H14N5O8P	C00144	[M]+	BioDeepDB	2.50043e-10	30.2414	42.7353	1.4131	0.074369	0.102719
Guanidinosuccinic acid	176.067	218.633	175.059	0.0674094	C5H9N3O4	C03139	[M+H]+	BioDeepDB	3.37256e-16	0.474805	0.660587	1.3913	0.0003777	0.000891483
Guanidoacetic acid	116.927	704.863	117.054	1.53951	C3H7N3O2	C00581	[M]-	BioDeepDB	5.14409e-16	0.271153	0.153962	0.56781	0.0098486	0.0169512
Guanine	151.048	86.042	151.049	9.40867	C5H5N5O	C00242	[M]+	MetaDNA	0.00028373	2.43587	3.70197	1.5198	1.5981e-08	1.03634e-07
Guanosine	283.263	787.37	283.092	3.74983	C10H13N5O5	C00387	[M]-	BioDeepDB	1.63726e-09	2.57109	4.03266	1.5685	0.00061633	0.00136915
Heptanoic acid	131.163	433.937	130.099	4.72594	C7H14O2	C17714	[M+H]+	BioDeepDB	9.91388e-05	1.09899	1.35266	1.2308	0.011327	0.0192889
Hexadecanedioate	285.207	767.287	286.214	1.79303	C16H30O4	C19615	[M-H]-	mzCloud	2.5605e-06	0.584489	0.943805	1.6148	9.1305e-05	0.000250503
Hippuric acid	180.065	461.88	179.058	4.66869	C9H9NO3	C01586	[M+H]+	BioDeepDB	0.000183322	12.7498	3.02228	0.23704	0.00042903	0.000996024
Homo-L-arginine	187.119	100.624	188.127	5.52829	C7H16N4O2	C01924	[M-H]-	BioDeepDB	0.0167926	0.139771	0.188998	1.3522	0.014514	0.0243091
Homovanillic acid	182.058	98.029	182.058	0.617852	C9H10O4	C05582	[M]+	BioDeepDB	0.000255463	0.279836	0.696711	2.4897	0.02967	0.044565
Hydrogen phosphate	98.9848	601.889	97.9769	0.102109	H3PO4	C00009	[M+H]+	BioDeepDB	0.0109335	0.683901	0.831852	1.2163	0.00046375	0.00105953
Hydroquinone	110.02	812.215	110.037	0.0108524	C6H6O2	C00530	[M]+	BioDeepDB	3.56309e-14	54.21	73.5509	1.3568	0.21458	0.261405
Hydroxykynurenine	223.988	32.7625	224.08	1.28095	C10H12N2O4	C02794	[M]+	BioDeepDB	2.98047e-16	2.06481	2.8146	1.3631	4.11e-05	0.000126857
Hydroxyphenyllactic acid	181.049	149.759	182.058	8.26278	C9H10O4	C03672	[M-H]-	BioDeepDB	3.71307e-08	2.5502	1.43731	0.56361	0.02971	0.044565
Hydroxypyruvic acid	104.107	57.6876	104.011	0.11252	C3H4O4	C00168	[M]+	BioDeepDB	0.000825849	0.175638	0.288596	1.6431	1.4961e-05	5.02878e-05
Hypoxanthine	135.029	146.328	136.038	4.82373	C5H4N4O	C00262	[M-H]-	BioDeepDB	2.79007e-24	7.65028	4.39245	0.57415	0.021168	0.0333368
Imidazol-5-yl-pyruvate	153.03	139.686	154.038	6.54733	C6H6N2O3	C03277	[M-H]-	MetaDNA	0.00997821	0.334682	0.0880858	0.26319	3.4447e-13	1.00523e-11
Imidazolelactic acid	157.061	95.2832	156.053	2.27362	C6H8N2O3	C05132	[M+H]+	mzCloud	0.0034715	1.02706	0.432987	0.42158	1.2733e-09	1.10467e-08
Iminoaspartic acid	132.032	156.029	131.022	19.9178	C4H5NO4	C05840	[M+H]+	BioDeepDB	1.78473e-08	0.408371	0.789297	1.9328	5.0295e-09	3.77466e-08
Indican	294.938	79.432	295.106	3.00451	C14H17NO6	C08481	[M]+	BioDeepDB	5.35605e-14	7.68962	10.2575	1.3339	0.07598	0.104229
Indole	118.066	396.14	117.058	4.08648	C8H7N	C00463	[M+H]+	BioDeepDB	2.33753e-09	23.3572	38.9377	1.6671	3.1032e-15	3.68016e-13
Indole-3-acetate	176.071	597.22	175.063	2.2641	C10H9NO2	C00954	[M+H]+	mzCloud	1.01661e-24	7.61758	4.07534	0.53499	0.00048443	0.00110285
Indole-3-carboxylic acid	162.055	485.098	161.048	2.06084	C9H7NO2	C19837	[M+H]+	BioDeepDB	2.5686e-17	0.830046	0.0863763	0.10406	6.4697e-17	4.15355e-14
Indoleacetaldehyde	160.077	313.486	159.068	5.32323	C10H9NO	C00637	[M+H]+	BioDeepDB	0.00166838	0.945636	0.954053	1.0089	0.20638	0.252855
Indolelactic acid	206.081	546.299	205.074	1.38401	C11H11NO3	C02043	[M+H]+	BioDeepDB	5.96724e-11	9.82569	3.11407	0.31693	4.2592e-15	3.80977e-13
Indolepyruvate	203.053	134.211	203.058	25.8209	C11H9NO3	C00331	[M]+	MetaDNA	0.181976	3.10353	6.13112	1.9755	0.00035342	0.000849796
Inosine	267.073	235.396	268.081	2.34374	C10H12N4O5	C00294	[M-H]-	BioDeepDB	2.13753e-13	0.396348	0.117691	0.29694	0.038349	0.0559547
Irbesartan	427.214	657.854	428.233	25.0734	C25H28N6O	C07469	[M-H]-	BioDeepDB	5.4757e-05	0.301649	0.289804	0.96073	0.67242	0.718292
Isobutyric acid	88.0762	816.529	88.0524	0.3815	C4H8O2	C02632	[M]+	BioDeepDB	2.40052e-05	3.75365	2.39647	0.63844	0.59335	0.643464
Isocitric acid	192.025	102.141	192.027	11.0271	C6H8O7	C00311	[M]+	BioDeepDB	5.14616e-06	0.931825	0.353552	0.37942	5.9651e-07	2.65944e-06
Isopropylparaben	179.07	737.161	180.079	5.83355	C10H12O3	C20343	[M-H]-	mzCloud	0.0511956	0.201302	0.202637	1.0066	0.24453	0.292343
Isorhamnetin	297.046	740.889	316.058	21.2533	C16H12O7	C10084	[M-H2O-H]-	MoNA	0.468554	1.17964	0.874506	0.74133	0.033639	0.0499913
Isovaleric acid	102.034	331.527	102.068	0.384722	C5H10O2	C08262	[M]+	BioDeepDB	1.00369e-09	11.2991	24.4868	2.1671	0.00074535	0.0016276
Ketoleucine	130.065	652.608	130.063	18.1714	C6H10O3	C00233	[M]+	BioDeepDB	4.96565e-07	11.2968	6.55653	0.58039	0.047901	0.0691066
Ketoprofen	253.082	677.872	254.094	18.1047	C16H14O3	C01716	[M-H]-	BioDeepDB	0.111822	0.492597	0.966472	1.962	0.17545	0.218991
Kynurenic acid	190.051	415.166	189.043	4.13421	C10H7NO3	C01717	[M+H]+	BioDeepDB	3.51625e-19	8.40499	1.2322	0.1466	3.4394e-15	3.68016e-13
Kyotorphin	337.171	86.0658	337.175	0.022864	C15H23N5O4	C02993	[M]+	BioDeepDB	4.00677e-06	1.28879	2.2462	1.7429	0.016201	0.0266693
L-2,4-diaminobutyric acid	118.065	368.26	118.074	0.0305594	C4H10N2O2	C03283	[M]+	BioDeepDB	1.75903e-29	1.3627	1.5743	1.1553	0.4385	0.493025
L-2-Hydroxyglutaric acid	148.977	44.6114	148.037	0.475448	C5H8O5	C03196	[M+H]+	BioDeepDB	3.70179e-20	3.39492	4.85708	1.4307	0.088452	0.11955
L-4-Hydroxyphenylglycine	167.056	322.811	167.058	11.9198	C8H9NO3	C12323	[M]+	BioDeepDB	2.031e-05	0.946729	0.191711	0.2025	0.014783	0.0245237
L-Alanine	88.039	93.6155	89.0477	15.8628	C3H7NO2	C00041	[M-H]-	GNPS	0.0402391	0.863019	1.12557	1.3042	4.6065e-05	0.000140827
L-Allothreonine	120.066	159.33	119.058	3.41735	C4H9NO3	C05519	[M+H]+	BioDeepDB	1.10238e-07	1.26288	0.423806	0.33559	2.6128e-07	1.28047e-06
L-Arginine	173.103	96.1837	174.112	2.05322	C6H14N4O2	C00062	[M-H]-	BioDeepDB	5.51654e-27	3.11451	3.55538	1.1416	0.37191	0.425608
L-Asparagine	133.061	85.9373	132.054	0.00143445	C4H8N2O3	C00152	[M+H]+	BioDeepDB	0.000382239	0.450341	0.620117	1.377	0.00043124	0.000996024
L-Aspartic acid	132.029	79.4164	133.037	1.3288	C4H7NO4	C00049	[M-H]-	BioDeepDB	7.18965e-05	2.90998	1.74718	0.60041	7.2936e-05	0.000208111
L-Carnitine	162.113	89.6251	161.105	0.611437	C7H15NO3	C00318	[M+H]+	BioDeepDB	5.47926e-45	175.26	419.708	2.3948	1.4843e-12	3.52934e-11
L-Cysteine	120.981	51.5618	121.02	1.97739	C3H7NO2S	C00097	[M]+	BioDeepDB	1.0291e-09	0.397662	0.487201	1.2252	0.56381	0.613502
L-Cystine	239.015	82.6623	240.024	3.81145	C6H12N2O4S2	C00491	[M-H]-	BioDeepDB	2.63463e-27	1.84076	0.736187	0.39994	0.000206	0.000518635
L-Dopa	197.067	102.539	197.069	9.35605	C9H11NO4	C00355	[M]-	BioDeepDB	0.0891305	0.933351	0.135929	0.14564	0.024944	0.0385881
Lenticin	247.144	426.317	246.137	0.101987	C14H18N2O2	C09213	[M+H]+	MoNA	1.21234e-10	7.54535	4.43615	0.58793	0.86458	0.88952
Leucodopachrome	195.066	308.359	195.053	0.684276	C9H9NO4	C05604	[M]+	BioDeepDB	0.00227837	0.388855	0.20615	0.53015	2.2705e-07	1.12128e-06
Levonorgestrel	313.216	577.632	312.209	0.522393	C21H28O2	C08153	[M+H]+	BioDeepDB	0.000223919	1.21282	0.106717	0.087991	2.073e-13	7.3937e-12
L-Fucose	164.066	72.1222	164.069	4.59996	C6H12O5	C00507	[M]+	BioDeepDB	3.11604e-13	0.492435	0.90387	1.8355	0.00013141	0.000342948
L-Glutamic acid	148.061	88.5643	147.053	0.0645984	C5H9NO4	C00025	[M+H]+	BioDeepDB	6.01092e-22	2.80338	3.15865	1.1267	0.095571	0.128361
L-Glutamic acid 5-phosphate	226.017	510.225	227.019	21.6027	C5H10NO7P	C03287	[M-H]-	MetaDNA	0.00110822	0.577528	0.0688307	0.11918	0.0027929	0.00550013
L-Glutamic gamma-semialdehyde	131.054	155.669	131.058	1.37118	C5H9NO3	C01165	[M]+	BioDeepDB	1.33435e-05	2.67741	3.17644	1.1864	0.068558	0.0956831
L-Glutamine	147.076	86.0623	146.069	2.00659	C5H10N2O3	C00064	[M+H]+	BioDeepDB	1.48476e-33	17.4145	24.8695	1.4281	3.1105e-07	1.49025e-06
L-Histidine	156.042	88.5876	155.07	14.773	C6H9N3O2	C00135	[M+H]+	BioDeepDB	7.50719e-14	1.38479	4.24852	3.068	3.9088e-08	2.28132e-07
L-Homophenylalanine	180.102	753.443	179.095	0.134039	C10H13NO2	C17235	[M+H]+	BioDeepDB	0.00118091	0.596027	0.878319	1.4736	0.0056244	0.010406
Limonene-1,2-diol	171.148	506.844	170.131	4.21809	C10H18O2	C07276	[M+H]+	BioDeepDB	9.50845e-16	1.93843	3.73963	1.9292	0.0070711	0.0125405
Linoleic acid	263.237	772.415	280.24	17.48	C18H32O2	C01595	[M+H-H2O]+	BioDeepDB	2.86224e-10	2.1075	7.02504	3.3334	2.9444e-06	1.13874e-05
L-Isoleucine	132.065	200.798	131.095	5.65136	C6H13NO2	C00407	[M+H]+	BioDeepDB	2.11579e-18	1.85027	11.9108	6.4373	0.68275	0.725704
Lithocholic acid	376.312	799.191	376.298	1.79782	C24H40O3	C03990	[M]+	BioDeepDB	1.55791e-19	10.0652	13.2226	1.3137	4.0916e-05	0.000126857
Lithocholic acid glycine conjugate	416.317	779.988	433.319	11.944	C26H43NO4	C15557	[M+H-H2O]+	MoNA	0.000193784	0.82099	2.93794	3.5785	0.017218	0.0280557
L-Kynurenine	209.092	334.578	208.085	0.00378979	C10H12N2O3	C00328	[M+H]+	BioDeepDB	9.3055e-36	10.5343	6.98584	0.66315	5.3639e-05	0.000160169
L-Lactic acid	90.0556	202.47	90.0317	0.226252	C3H6O3	C00186	[M]+	BioDeepDB	5.27e-22	2.16165	0.677323	0.31334	5.0564e-09	3.77466e-08
L-Leucine	132.102	218.492	131.095	1.13395	C6H13NO2	C00123	[M+H]+	BioDeepDB	8.56983e-37	300.028	464.722	1.5489	7.2705e-08	4.02385e-07
L-Lysine	147.113	75.1412	146.106	0.000628443	C6H14N2O2	C00047	[M+H]+	BioDeepDB	3.83314e-26	11.6836	13.2729	1.136	0.12358	0.161257
L-Malic acid	133.013	76.4036	134.022	3.09826	C4H6O5	C00149	[M-H]-	BioDeepDB	3.22248e-05	1.96468	2.65949	1.3536	0.00035985	0.000862029
L-Methionine	150.059	140.171	149.051	2.93491	C5H11NO2S	C00073	[M+H]+	BioDeepDB	5.96562e-26	34.3844	42.2428	1.2285	0.020373	0.032295
L-Methionine S-oxide	148.042	128.507	165.046	25.7927	C5H11NO3S	C02989	[M+H-H2O]+	BioDeepDB	0.0188064	2.98738	2.4931	0.83454	0.61733	0.664976
L-Octanoylcarnitine	288.217	621.085	287.21	1.16851	C15H29NO4	C02838	[M+H]+	MoNA	4.24575e-05	9.8415	8.84534	0.89878	0.22111	0.268341
L-Olivosyl-oleandolide	516.305	805.528	516.293	22.232	C26H44O10	C11991	[M]+	MetaDNA	0.0215688	0.869956	1.72934	1.9878	0.00081298	0.0017456
L-Phenylalanine	166.086	338.87	165.079	1.27094	C9H11NO2	C00079	[M+H]+	BioDeepDB	1.7854e-20	307.496	382.529	1.244	4.7482e-05	0.00014379
L-Prolinamide	115.087	75.0563	114.079	3.85112	C5H10N2O	C19781	[M+H]+	mzCloud	0.000447922	0.83444	0.924713	1.1082	0.21937	0.266734
L-Proline	116.071	95.4684	115.063	0.413987	C5H9NO2	C00148	[M+H]+	BioDeepDB	4.08904e-19	126.964	133.012	1.0476	0.27249	0.323362
L-Rhamnofuranose	164.066	537.835	164.069	3.26213	C6H12O5	C02431	[M]+	BioDeepDB	9.16219e-07	2.91881	5.78343	1.9814	0.0031546	0.00615578
L-Ribulose	151.061	140.189	150.053	2.94354	C5H10O5	C00310	[M+H]+	BioDeepDB	0.285217	2.18316	2.72162	1.2466	0.01032	0.0176678
L-Serine	105.004	72.2674	105.043	2.9046	C3H7NO3	C00065	[M]+	BioDeepDB	0.0951828	0.434624	0.744149	1.7122	0.00012452	0.000328979
L-Sorbose	179.988	837.86	180.063	0.371628	C6H12O6	C00247	[M]-	BioDeepDB	0.000333215	2.06046	3.82134	1.8546	1.6395e-07	8.48838e-07
L-Theanine	175.108	137.79	174.1	1.91894	C7H14N2O3	C01047	[M+H]+	BioDeepDB	9.87602e-12	0.642925	0.972221	1.5122	0.84045	0.866082
L-Threonine	120.066	87.3739	119.058	1.21568	C4H9NO3	C00188	[M+H]+	BioDeepDB	6.96967e-23	3.3243	4.51323	1.3576	0.00078519	0.00170301
L-Tryptophan	205.098	396.123	204.09	0.121063	C11H12N2O2	C00078	[M+H]+	BioDeepDB	1.4077e-05	100.836	215.904	2.1411	2.1737e-11	3.32266e-10
L-Tyrosine	180.065	144.633	181.074	2.92152	C9H11NO3	C00082	[M-H]-	BioDeepDB	2.52481e-28	7.26165	15.0278	2.0695	0.050391	0.0722121
Lumichrome	242.285	798.766	242.08	1.57858	C12H10N4O2	C01727	[M]+	BioDeepDB	7.19946e-05	4.17397	6.66288	1.5963	0.0062276	0.0112941
L-Valine	118.086	138.189	117.079	0.0599143	C5H11NO2	C00183	[M+H]+	BioDeepDB	8.13445e-23	92.8173	169.601	1.8273	5.1813e-13	1.33056e-11
LysoPA(16:0/0:0)	409.234	813.238	410.243	4.36053	C19H39O7P	C04036	[M-H]-	BioDeepDB	6.26147e-16	1.36169	1.74057	1.2782	0.22805	0.275721
Maleic acid	98.5123	32.7583	116.011	1.33201	C4H4O4	C01384	[M+H-H2O]+	BioDeepDB	2.34421e-06	39.8578	62.7036	1.5732	2.1581e-07	1.07403e-06
Maleimide	97.992	115.594	97.0164	2.85128	C4H3NO2	C07272	[M+H]+	BioDeepDB	0.00018472	2.70048	6.27965	2.3254	7.1855e-05	0.000205942
Maltol	125.023	89.9665	126.032	13.5166	C6H6O3	C11918	[M-H]-	MoNA	2.2244e-06	0.361539	0.341596	0.94484	0.7217	0.758317
Malvidin 3-glucoside	491.117	704.789	493.135	4.46887	C23H25O12	C12140	[M-H]-	BioDeepDB	0.0177069	0.503442	0.552181	1.0968	0.050547	0.0722743
Mannitol	182.03	400.277	182.079	5.77042	C6H14O6	C00392	[M]+	BioDeepDB	1.52787e-14	0.782399	1.00331	1.2823	0.082671	0.112925
m-Cresol	109.102	549.592	108.058	0.481629	C7H8O	C01467	[M+H]+	BioDeepDB	1.56614e-16	0.503998	0.63522	1.2604	0.0084976	0.0147445
Melibiitol	343.121	100.359	344.132	10.292	C12H24O11	C05399	[M-H]-	MetaDNA	1.04584e-05	0.071428	0.061439	0.86015	0.90099	0.915246
Melibiose	341.108	97.4158	342.116	0.983527	C12H22O11	C05400	[M-H]-	BioDeepDB	3.84548e-12	2.61611	4.83075	1.8465	2.4979e-05	8.05855e-05
Mesaconate	129.017	74.294	130.027	17.3798	C5H6O4	C01732	[M-H]-	mzCloud	2.20907e-09	3.28336	1.72284	0.52472	2.5152e-12	5.04612e-11
meso-2,6-Diaminoheptanedioate	191.107	659.118	190.095	23.025	C7H14N2O4	C00680	[M+H]+	MetaDNA	0.0354062	0.539643	0.207948	0.38534	0.00026969	0.000668498
Methyl (indol-3-yl)acetate	190.087	725.341	189.079	2.24487	C11H11NO2	C20635	[M+H]+	BioDeepDB	1.21304e-18	1.6036	0.334015	0.20829	1.08e-09	9.76563e-09
Methyl beta-D-galactoside	194.081	808.658	194.079	2.11019	C7H14O6	C03619	[M]-	BioDeepDB	1.33033e-05	0.528611	2.11533	4.0017	4.6793e-13	1.25171e-11
Methyl jasmonate	223.133	767.747	224.141	1.50271	C13H20O3	C11512	[M-H]-	BioDeepDB	3.31022e-06	0.280792	0.447822	1.5949	0.0018543	0.00376728
Methyldopa	211.133	801.874	211.084	0.484238	C10H13NO4	C07194	[M]-	BioDeepDB	3.5762e-05	0.460931	1.01786	2.2083	6.9389e-06	2.53112e-05
Methylimidazoleacetic acid	141.066	96.812	140.059	0.984871	C6H8N2O2	C05828	[M+H]+	mzCloud	4.43727e-05	10.6959	1.84344	0.17235	5.5434e-09	4.04416e-08
Methylisoeugenol	179.107	794.752	178.099	1.49459	C11H14O2	C10478	[M+H]+	BioDeepDB	0.000568556	1.61161	2.20674	1.3693	5.1135e-06	1.90864e-05
Methylmalonic acid	101.072	819.448	118.027	2.4161	C4H6O4	C02170	[M+H-H2O]+	BioDeepDB	4.04436e-17	2.3337	1.93835	0.83059	0.73355	0.767002
Metoclopramide	300.144	608.225	299.14	9.90598	C14H22ClN3O2	C07868	[M+H]+	BioDeepDB	5.27886e-06	1.25218	1.78406	1.4248	1.4451e-10	1.81913e-09
Miglitol	207.11	371.427	207.111	0.406587	C8H17NO5	C07708	[M]+	BioDeepDB	0.000550029	7.07962	3.30967	0.46749	9.8068e-07	4.16951e-06
Mitragynine	397.204	709.098	398.221	23.3323	C23H30N2O4	C09226	[M-H]-	MoNA	8.89234e-06	0.0686878	0.172529	2.5118	0.18824	0.231958
Monomethyl sulfate	111.985	68.0747	111.983	15.4411	CH4O4S	C02704	[M]+	BioDeepDB	0.0122385	0.917062	1.44645	1.5773	0.034308	0.0508678
myo-Inositol	161.044	90.2276	180.063	8.82283	C6H12O6	C00137	[M-H2O-H]-	BioDeepDB	1.08108e-05	8.77241	8.07557	0.92056	0.083906	0.114369
Myriocin	384.276	713.48	401.278	4.21894	C21H39NO6	C19914	[M+H-H2O]+	BioDeepDB	1.66408e-07	0.747356	0.795182	1.064	0.30549	0.35724
Myristic acid	227.201	798.935	228.209	1.36688	C14H28O2	C06424	[M-H]-	BioDeepDB	2.05167e-16	0.0662735	0.155131	2.3408	0.00020772	0.000520923
N(6)-Methyllysine	161.129	83.7235	160.121	1.66563	C7H16N2O2	C02728	[M+H]+	MetaDNA	0.000632727	0.663334	0.66446	1.0017	0.83834	0.865296
N,N-Dimethyl-1,4-phenylenediamine	136.076	334.519	136.1	0.173908	C8H12N2	C04203	[M]+	BioDeepDB	1.58838e-05	2.14343	1.51848	0.70844	8.1973e-05	0.000229562
N-[(3a,5b,7a)-3-hydroxy-24-oxo-7-(sulfooxy)cholan-24-yl]-Glycine	528.261	558.716	529.271	5.28637	C26H43NO8S	C15559	[M-H]-	MetaDNA	0.000680575	0.390518	0.265479	0.67981	0.0063598	0.0114691
N1,N12-Diacetylspermine	287.243	94.0421	286.237	2.53862	C14H30N4O2	C03413	[M+H]+	BioDeepDB	0.000289755	0.367005	0.716204	1.9515	0.0036604	0.00703586
N2-gamma-Glutamylglutamine	274.104	79.6059	275.112	2.11945	C10H17N3O6	C05283	[M-H]-	MoNA	4.97477e-05	0.915767	1.83371	2.0024	1.0834e-05	3.73948e-05
N3-Fumaroyl-L-2,3-diaminopropanoate	201.056	93.239	202.059	20.6181	C7H10N2O5	C20961	[M-H]-	MetaDNA	0.044125	1.32122	1.3123	0.99325	0.98022	0.984822
N5-(L-1-Carboxyethyl)-L-ornithine	204.123	344.705	204.111	0.716447	C8H16N2O4	C04210	[M]+	BioDeepDB	0.00111985	0.300912	0.756382	2.5136	1.1311e-05	3.88324e-05
N6-Acetyl-L-lysine	189.124	138.635	188.116	0.986987	C8H16N2O3	C02727	[M+H]+	BioDeepDB	3.55652e-09	1.2795	0.920213	0.7192	0.00030907	0.000760241
N8-Acetylspermidine	188.176	84.7492	187.168	0.0339561	C9H21N3O	C01029	[M+H]+	BioDeepDB	9.84411e-05	0.821253	0.293437	0.3573	7.433e-06	2.68089e-05
N-a-Acetylcitrulline	217.107	450.789	217.106	1.32365	C8H15N3O4	C15532	[M]+	BioDeepDB	0.0149483	0.736138	0.873261	1.1863	0.14203	0.182003
N-Acetyl-D-glucosamine	221.154	696.35	221.09	1.74425	C8H15NO6	C00140	[M]-	BioDeepDB	4.49772e-06	0.20005	0.211317	1.0563	0.12923	0.167269
N-Acetylglutamic acid	188.056	77.3886	189.064	4.44953	C7H11NO5	C00624	[M-H]-	BioDeepDB	8.66546e-08	0.492431	0.411516	0.83568	0.16694	0.210126
N-Acetyl-L-aspartic acid	174.04	78.5484	175.048	1.23974	C6H9NO5	C01042	[M-H]-	BioDeepDB	2.73794e-06	1.5366	0.418842	0.27258	8.6528e-07	3.77898e-06
N-Acetylneuraminic acid	292.103	94.086	309.106	14.0956	C11H19NO9	C19910	[M+H-H2O]+	BioDeepDB	0.000357621	1.1679	0.897649	0.7686	0.064355	0.0902094
N-Acetylornithine	175.108	98.5942	174.1	0.0278966	C7H14N2O3	C00437	[M+H]+	BioDeepDB	5.27386e-21	5.25614	1.43515	0.27304	0.0011716	0.00246612
N-Acetylserotonin	218.211	566.047	218.106	0.844901	C12H14N2O2	C00978	[M]+	BioDeepDB	0.00561975	1.02876	2.68694	2.6118	0.0003189	0.000775507
N-Alpha-acetyllysine	188.071	426.362	188.116	0.844731	C8H16N2O3	C12989	[M]+	BioDeepDB	0.000337099	15.5361	36.979	2.3802	0.0031727	0.00617234
N-Amidino-L-glutamate	189.074	98.3822	189.075	7.31285	C6H11N3O4	C03140	[M]+	BioDeepDB	0.14452	2.24679	0.271131	0.12068	2.5581e-14	1.26331e-12
N-Formyl-L-methionine	176.037	173.997	177.046	0.0994705	C6H11NO3S	C03145	[M-H]-	BioDeepDB	7.08525e-10	0.304551	0.104113	0.34186	5.0125e-15	3.80977e-13
Niacinamide	123.056	141.047	122.048	3.15849	C6H6N2O	C00153	[M+H]+	BioDeepDB	3.36379e-05	7.56874	12.0945	1.598	1.1122e-06	4.60666e-06
Nicotine	163.123	128.93	162.116	0.191131	C10H14N2	C00745	[M+H]+	BioDeepDB	2.3344e-07	0.312425	0.738529	2.3639	0.0321	0.0478148
Nicotinic acid	122.023	76.734	123.032	1.88432	C6H5NO2	C00253	[M-H]-	BioDeepDB	8.1056e-08	1.03606	0.345496	0.33347	1.1732e-06	4.82817e-06
Nicotinuric acid	181.061	419.192	180.054	1.90007	C8H8N2O3	C05380	[M+H]+	BioDeepDB	8.07112e-12	2.45237	0.281467	0.11477	2.4523e-11	3.57813e-10
Nitrendipine	361.139	550.688	360.132	0.113375	C18H20N2O6	C07713	[M+H]+	BioDeepDB	8.66885e-31	0.110988	0.254244	2.2907	0.00043678	0.00100506
N-Methyl-2-pyrrolidinone	100.076	336.164	99.0684	4.45206	C5H9NO	C11118	[M+H]+	mzCloud	3.63915e-06	31.0118	37.8742	1.2213	0.87694	0.897919
N-Methyltyramine	152.107	393.253	151.1	2.04602	C9H13NO	C02442	[M+H]+	BioDeepDB	0.000543485	0.737729	1.32062	1.7901	4.5001e-05	0.000138233
Norepinephrine	169.977	33.9007	169.074	0.403376	C8H11NO3	C00547	[M+H]+	BioDeepDB	9.24748e-12	7.98442	10.8797	1.3626	5.4702e-05	0.000162175
Normetanephrine	166.085	98.114	183.089	3.8722	C9H13NO3	C05589	[M+H-H2O]+	BioDeepDB	3.33143e-10	2.4159	5.84331	2.4187	0.0027022	0.00533788
Nornicotine	148.097	153.111	148.1	20.1785	C9H12N2	C06524	[M]+	BioDeepDB	0.000108243	3.60397	1.65802	0.46005	0.061554	0.0866616
Norselegiline	174.128	825.228	173.12	0.0271903	C12H15N	C15476	[M+H]+	BioDeepDB	1.12652e-05	7.05256	10.0812	1.4294	0.10995	0.145542
O-Acetylcarnitine	205.127	99.2258	204.124	21.3131	C9H18NO4	C02571	[M+H]+	BioDeepDB	1.77083e-09	2.29164	0.321579	0.14033	1.0669e-09	9.76563e-09
O-Acetyl-L-homoserine	162.076	158.542	161.069	1.33269	C6H11NO4	C01077	[M+H]+	BioDeepDB	0.00115899	2.63554	0.62641	0.23768	6.3583e-11	8.33067e-10
O-Acetylserine	148.061	131.788	147.053	0.0234926	C5H9NO4	C00979	[M+H]+	BioDeepDB	0.0666249	0.586565	0.281991	0.48075	0.00010783	0.000292096
o-Hydroxylaminobenzoate	154.048	202.564	153.043	9.67915	C7H7NO3	C16235	[M+H]+	BioDeepDB	0.00642561	0.770344	0.252252	0.32745	8.2356e-06	2.93736e-05
Oleamide	264.269	793.154	281.272	16.9354	C18H35NO	C19670	[M+H-H2O]+	BioDeepDB	1.10688e-06	2.08794	3.26081	1.5617	7.342e-05	0.000208565
Oleic acid	282.279	827.821	282.256	0.1571	C18H34O2	C00712	[M]+	BioDeepDB	1.36374e-10	536.255	15.6554	0.029194	0.0014044	0.00288982
O-Phosphoethanolamine	141.959	64.671	141.019	0.157358	C2H8NO4P	C00346	[M+H]+	BioDeepDB	2.51868e-16	25.6217	35.6892	1.3929	0.00021427	0.000535258
Ornithine	133.097	75.134	132.09	0.555953	C5H12N2O2	C00077	[M+H]+	BioDeepDB	1.05736e-17	3.46058	3.29314	0.95162	0.73589	0.768197
o-Toluate	135.044	550.455	136.052	8.70581	C8H8O2	C07215	[M-H]-	mzCloud	9.60361e-07	0.0662496	0.109856	1.6582	0.11323	0.149268
O-Toluidine	107.071	572.858	107.073	24.6933	C7H9N	C14403	[M]+	MoNA	0.0220699	0.377538	0.663639	1.7578	1.8623e-06	7.38023e-06
Oxalosuccinic acid	191.018	140.958	190.011	4.04723	C6H6O7	C05379	[M+H]+	MetaDNA	0.000214526	0.480803	0.337778	0.70253	0.014663	0.0243877
Oxoadipic acid	158.977	127.144	160.037	1.65655	C6H8O5	C00322	[M-H]-	BioDeepDB	4.97797e-07	0.697361	1.29487	1.8568	0.0043566	0.00820216
Oxoglutaric acid	146.03	72.2365	146.022	0.0136883	C5H6O5	C00026	[M]+	BioDeepDB	3.23382e-25	1.48197	2.64825	1.787	6.4985e-05	0.000191169
Palmitic acid	255.231	836.517	256.24	5.26135	C16H32O2	C00249	[M-H]-	BioDeepDB	2.70764e-23	3.63056	2.0675	0.56947	0.12105	0.158277
Palmitoleic acid	253.217	815.074	254.225	1.46813	C16H30O2	C08362	[M-H]-	MoNA	1.72825e-14	0.253389	0.369751	1.4592	0.018413	0.0295529
Palmitoyl-L-carnitine	400.341	807.787	399.335	0.268485	C23H45NO4	C02990	[M+H]+	BioDeepDB	2.78442e-37	8.20384	7.11088	0.86678	0.73036	0.764912
p-Aminobenzoic acid	137.052	91.2389	137.048	29.1426	C7H7NO2	C00568	[M]+	BioDeepDB	6.81917e-05	1.43636	0.406659	0.28312	2.0293e-06	7.9927e-06
Pantothenic acid	220.118	356.705	219.111	0.132088	C9H17NO5	C00864	[M+H]+	BioDeepDB	3.43948e-28	2.23983	0.799313	0.35686	2.2571e-06	8.78217e-06
Paraxanthine	181.072	139.338	180.065	1.49744	C7H8N4O2	C13747	[M+H]+	MoNA	6.49298e-09	3.11919	0.4665	0.14956	0.001131	0.00240431
Pelargonic acid	157.122	756.335	158.131	0.475023	C9H18O2	C01601	[M-H]-	BioDeepDB	2.49818e-23	0.210689	0.450556	2.1385	1.0216e-05	3.55529e-05
Pentachlorophenol	262.839	730.717	263.847	1.47804	C6HCl5O	C02575	[M-H]-	BioDeepDB	1.07e-08	0.00612284	0.0222657	3.6365	0.54218	0.593992
Pentadecanoic acid	241.217	790.857	242.225	1.70465	C15H30O2	C16537	[M-H]-	MoNA	5.00499e-05	0.425694	1.07573	2.527	3.0974e-06	1.19074e-05
Pentostatin	267.113	778.725	268.117	11.7189	C11H16N4O4	C02267	[M-H]-	BioDeepDB	7.34137e-08	0.015945	0.0112464	0.70532	0.68198	0.725704
Phenacemide	177.065	537.578	178.074	8.27377	C9H10N2O2	C07428	[M-H]-	BioDeepDB	0.170645	0.0163098	0.0321979	1.9741	0.00039683	0.000933205
Phenol	94.0457	35.0672	94.0419	2.41165	C6H6O	C00146	[M]+	BioDeepDB	0.000276425	3.50274	3.4861	0.99525	0.7149	0.752403
Phenyl acetate	134.893	638.707	136.052	1.03522	C8H8O2	C00548	[M-H]-	BioDeepDB	9.24934e-22	2.71266	0.685317	0.25264	4.1259e-07	1.91944e-06
Phenylacetaldehyde	119.946	103.181	120.058	1.1181	C8H8O	C00601	[M]-	BioDeepDB	9.08108e-06	0.387286	1.004	2.5924	2.1999e-09	1.74362e-08
Phenylacetic acid	137.133	646.947	136.052	3.85104	C8H8O2	C07086	[M+H]+	BioDeepDB	5.41894e-17	0.305628	0.268232	0.87764	0.31712	0.368157
Phenylacetylglutamine	265.118	455.693	264.111	1.66695	C13H16N2O4	C04148	[M+H]+	mzCloud	3.21196e-06	114.68	18.2888	0.15948	4.5914e-10	4.83226e-09
Phenylethylamine	121.028	495.187	121.089	1.955	C8H11N	C05332	[M]-	BioDeepDB	1.4126e-33	0.98622	1.04149	1.056	0.4485	0.501632
Phenylpyruvic acid	165.066	319.278	164.047	1.78723	C9H8O3	C00166	[M+H]+	BioDeepDB	0.00511313	0.291524	0.110597	0.37938	7.1796e-08	4.00809e-07
Phosphocreatine	211.035	582.293	211.036	3.19151	C4H10N3O5P	C02305	[M]-	BioDeepDB	0.429317	0.0434581	0.088419	2.0346	0.87435	0.897919
Phosphonoacetaldehyde	125	777.1	123.993	3.37147	C2H5O4P	C03167	[M+H]+	MetaDNA	0.0233241	1.73978	3.98731	2.2918	0.11566	0.152159
Phosphorylcholine	184.074	86.1347	184.074	0.000393028	C5H15NO4P	C00588	[M]+	BioDeepDB	4.69089e-31	0.463335	1.42007	3.0649	1.6885e-12	3.66582e-11
p-Hydroxyphenylacetic acid	153.066	259.129	152.047	0.208061	C8H8O3	C00642	[M+H]+	BioDeepDB	0.000327939	6.98666	2.39789	0.34321	1.0114e-06	4.24391e-06
Phytosphingosine	300.29	775.657	317.293	15.2318	C18H39NO3	C12144	[M+H-H2O]+	mzCloud	8.04157e-05	1.82259	3.23895	1.7771	1.2869e-05	4.37137e-05
Picolinic acid	124.087	816.609	123.032	1.95307	C6H5NO2	C10164	[M+H]+	BioDeepDB	8.53584e-08	4.20443	4.47123	1.0635	0.89788	0.913532
Pimelic acid	159.969	133.427	160.074	2.10202	C7H12O4	C02656	[M]+	BioDeepDB	3.71822e-06	4.67864	5.76022	1.2312	0.83207	0.860208
Pindolol	248.15	239.49	248.153	11.4215	C14H20N2O2	C07445	[M]+	BioDeepDB	0.145819	0.773074	1.6606	2.148	0.0011399	0.00241523
Pipecolic acid	130.05	155.743	129.079	17.259	C6H11NO2	C00408	[M+H]+	BioDeepDB	8.66464e-13	49.446	59.1459	1.1962	0.056608	0.0804034
Piperidine	86.097	218.494	85.0891	6.46239	C5H11N	C01746	[M+H]+	MoNA	1.86514e-13	111.163	159.549	1.4353	4.7725e-07	2.16498e-06
Piperonal	151.039	405.887	150.032	1.30143	C8H6O3	C10812	[M+H]+	BioDeepDB	0.00143033	1.69532	2.31782	1.3672	0.34813	0.401256
Porphobilinogen	226.181	689.215	226.095	0.22522	C10H14N2O4	C00931	[M]+	BioDeepDB	2.09263e-05	25.7339	40.4297	1.5711	9.1487e-07	3.94192e-06
Probucol	515.303	735.688	516.31	0.587754	C31H48O2S2	C07373	[M-H]-	BioDeepDB	1.01048e-08	0.00805008	0.00418158	0.51945	0.76093	0.792605
Procollagen 5-hydroxy-L-lysine	197.807	521.559	NULL	7.44659	C7H13N3O3R2	C01211	[M-H]-	BioDeepDB	0.0723944	1.0998	1.29347	1.1761	0.35043	0.403183
Propionylcarnitine	218.139	270.888	217.131	2.35306	C10H19NO4	C03017	[M+H]+	MoNA	2.71763e-05	9.651	4.8847	0.50613	0.00015036	0.00038306
Prostaglandin B2	333.206	772.073	334.214	1.90283	C20H30O4	C05954	[M-H]-	BioDeepDB	6.6074e-07	0.245585	0.440431	1.7934	0.00012669	0.00033198
Prostaglandin E3	333.205	481.623	350.209	9.84242	C20H30O5	C06439	[M+H-H2O]+	MetaDNA	6.92006e-05	1.51158	1.22751	0.81207	0.17567	0.218991
Prostaglandin H2	333.206	753.654	352.225	0.525469	C20H32O5	C00427	[M-H2O-H]-	BioDeepDB	0.00158034	0.0526178	0.146767	2.7893	1.076e-06	4.48566e-06
Protoporphyrinogen IX	568.339	829.154	568.305	1.98394	C34H40N4O4	C01079	[M]+	BioDeepDB	5.36085e-07	244.744	326.771	1.3352	0.001402	0.00288982
Pseudoephedrine	148.112	368.478	165.115	29.6035	C10H15NO	C02765	[M+H-H2O]+	BioDeepDB	0.350975	0.55175	0.111508	0.2021	2.8219e-07	1.37247e-06
Pseudouridine	243.061	139.726	244.07	4.5804	C9H12N2O6	C02067	[M-H]-	MoNA	4.2582e-14	2.85342	0.931032	0.32629	6.0312e-07	2.67037e-06
Pterin	163.039	707.284	163.049	1.8787	C6H5N5O	C00715	[M]+	BioDeepDB	1.91385e-08	1.42017	2.00568	1.4123	1.999e-07	1.00262e-06
Putrescine	87.0073	88.96	88.1	3.23159	C4H12N2	C00134	[M-H]-	BioDeepDB	0.000514612	1.56163	2.02484	1.2966	0.0072203	0.0127234
Pyridoxal	166.05	739.07	167.058	6.00754	C8H9NO3	C00250	[M-H]-	BioDeepDB	5.84533e-07	0.385113	0.654445	1.6994	0.020129	0.0320665
Pyridoxamine	169.096	340.205	168.09	4.15887	C8H12N2O2	C00534	[M+H]+	BioDeepDB	4.43954e-17	2.39405	0.994676	0.41548	4.0343e-13	1.1261e-11
Pyridoxine	152.069	82.2034	169.074	16.0325	C8H11NO3	C00314	[M+H-H2O]+	BioDeepDB	0.00193337	1.28864	0.48847	0.37906	1.0066e-06	4.24391e-06
Pyrimidodiazepine	221.092	272.808	221.091	2.11692	C9H11N5O2	C02587	[M]+	BioDeepDB	8.19351e-06	3.52833	0.994879	0.28197	6.8265e-13	1.68562e-11
Pyroglutamic acid	128.034	89.2698	129.043	4.37533	C5H7NO3	C01879	[M-H]-	BioDeepDB	8.37909e-22	4.57093	3.98257	0.87128	0.13485	0.173843
Pyrrole-2-carboxylic acid	111.021	807.012	111.032	2.72195	C5H5NO2	C05942	[M]+	BioDeepDB	1.36114e-09	269.822	449.884	1.6673	0.0043135	0.0081449
Pyruvic acid	87.0073	69.6274	88.016	0.258508	C3H4O3	C00022	[M-H]-	BioDeepDB	0.000421449	0.377279	0.27896	0.7394	0.50413	0.55325
Qing Hau Sau	282.147	689.14	282.147	0.0242764	C15H22O5	C09538	[M]+	BioDeepDB	6.01746e-06	0.758781	1.20513	1.5882	0.0012686	0.00266157
Quassin	369.174	690.968	388.189	9.6506	C22H28O6	C08778	[M-H2O-H]-	MoNA	0.00882602	0.741159	1.27159	1.7157	0.46411	0.518189
Quinacrine	399.219	659.434	399.208	28.7974	C23H30ClN3O	C07339	[M]-	MoNA	0.432378	0.131837	0.197333	1.4968	0.47138	0.524482
Quinate	191.055	79.7463	192.063	1.17346	C7H12O6	C00296	[M-H]-	BioDeepDB	2.40702e-11	6.6029	0.441429	0.066854	2.3145e-10	2.68448e-09
Quinolinic acid	167.013	357.791	167.022	0.248047	C7H5NO4	C03722	[M]+	BioDeepDB	1.31937e-06	10.5158	19.0524	1.8118	0.0091625	0.0158553
Retinal	284.207	502.534	284.214	24.3068	C20H28O	C00376	[M]+	BioDeepDB	0.49231	0.197143	0.356378	1.8077	0.00031347	0.000765201
Retinol	269.227	776.214	286.23	0.000158881	C20H30O	C00473	[M+H-H2O]+	BioDeepDB	2.89133e-06	30.5892	29.737	0.97214	0.28959	0.341132
Retinoyl b-glucuronide	476.277	801.606	476.241	0.193519	C26H36O8	C11061	[M]+	BioDeepDB	1.22817e-22	2.03096	2.76525	1.3616	0.47829	0.530332
Rhein	283.024	550.976	284.032	3.14787	C15H8O6	C10401	[M-H]-	MoNA	1.79107e-07	4.59469	0.661338	0.14394	5.6027e-08	3.18313e-07
Ribitol	151.111	525.825	152.069	18.1758	C5H12O5	C00474	[M-H]-	BioDeepDB	0.0110609	0.145845	0.192027	1.3167	0.16785	0.210468
Riboflavin	376.258	795.185	376.138	3.77801	C17H20N4O6	C00255	[M]+	BioDeepDB	0.000183046	23.6803	29.5083	1.2461	9.7926e-05	0.000267525
Ribose 1,5-bisphosphate	309.173	790.341	309.986	4.67281	C5H12O11P2	C01151	[M-H]-	BioDeepDB	7.33621e-13	0.795768	1.08029	1.3575	0.026597	0.0404627
Ribose 1-phosphate	229.011	78.4778	230.019	5.11485	C5H11O8P	C00620	[M-H]-	BioDeepDB	1.08901e-05	0.659462	0.223786	0.33935	3.876e-08	2.28132e-07
Rimantadine	180.175	689.22	179.167	0.913486	C12H21N	C07236	[M+H]+	MoNA	0.0474187	2.5302	4.06382	1.6061	1.9871e-07	1.00262e-06
Ritodrine	288.16	747.192	287.152	3.09406	C17H21NO3	C07239	[M+H]+	BioDeepDB	2.73626e-07	1.57568	2.23942	1.4212	0.0059019	0.0108568
Rosmarinic acid	360.237	457.223	360.084	1.27679	C18H16O8	C01850	[M]+	BioDeepDB	2.29939e-07	1.48511	2.4829	1.6719	6.5212e-05	0.000191169
Saccharopine	276.119	95.6033	276.132	0.854916	C11H20N2O6	C00449	[M]+	BioDeepDB	2.79538e-40	2.29233	4.70673	2.0532	8.082e-08	4.43474e-07
S-Adenosylmethionine	398.24	795.246	398.137	2.36639	C15H22N6O5S	C00019	[M]+	BioDeepDB	4.60122e-14	24.134	32.464	1.3452	0.00036357	0.000864489
Safrole	163.076	636.316	162.068	1.55735	C10H10O2	C10490	[M+H]+	mzCloud	0.436581	0.511452	0.622982	1.2181	0.0023496	0.0046992
Salicylic acid	139.039	515.793	138.032	0.288034	C7H6O3	C00805	[M+H]+	BioDeepDB	0.391677	1.77271	1.97244	1.1127	0.42079	0.47679
Salicyluric acid	194.045	140.812	195.053	4.40382	C9H9NO4	C07588	[M-H]-	mzCloud	0.0764138	0.200419	0.0254576	0.12702	1.713e-12	3.66582e-11
Sarcosine	88.9866	76.2914	89.0477	3.37395	C3H7NO2	C00213	[M]-	BioDeepDB	1.87451e-10	0.381367	0.541146	1.419	0.0169	0.0277488
Sebacic acid	185.115	572.583	202.12	0.0927029	C10H18O4	C08277	[M+H-H2O]+	BioDeepDB	2.91191e-06	3.78334	7.08767	1.8734	3.1034e-07	1.49025e-06
Shikimic acid	174.055	334.596	174.053	14.8796	C7H10O5	C00493	[M]+	MetaDNA	0.000353669	0.821501	0.561697	0.68375	0.00031121	0.000762583
Sinapine	310.162	785.873	310.165	8.32312	C16H24NO5	C00933	[M]+	MoNA	0.117284	7.37317	16.2009	2.1973	6.5975e-05	0.000192527
Sinapyl alcohol	193.086	531.255	210.089	0.0163404	C11H14O4	C02325	[M+H-H2O]+	BioDeepDB	0.189357	0.220143	0.915371	4.1581	9.3202e-06	3.28767e-05
Skatole	132.081	396.123	131.073	2.54088	C9H9N	C08313	[M+H]+	mzCloud	2.55885e-05	5.48613	11.9586	2.1798	2.4019e-11	3.57813e-10
S-Lactoylglutathione	378.101	637.881	379.105	8.27112	C13H21N3O8S	C03451	[M-H]-	MoNA	0.0310728	0.00847321	0.029788	3.5156	0.11762	0.154421
S-Methyl-L-methionine	164.074	265.863	164.075	1.80874	C6H14NO2S	C03172	[M]+	BioDeepDB	0.0916654	1.30151	0.187545	0.1441	2.4309e-10	2.73796e-09
Sodium deoxycholate	415.212	801.755	414.275	3.35052	C24H39O4. Na	C11171	[M+H]+	BioDeepDB	3.04426e-06	11.7623	11.6908	0.99392	0.99351	0.99351
Sorbitol	182.029	41.0856	182.079	2.60692	C6H14O6	C00794	[M]+	BioDeepDB	1.92289e-14	2.82489	3.75446	1.3291	0.028209	0.0426041
Sotalol	253.108	588.98	272.12	25.8476	C12H20N2O3S	C07309	[M-H2O-H]-	MoNA	0.729809	0.116787	0.0540344	0.46267	0.0038108	0.00730309
Spermidine	144.983	819.233	145.158	4.72957	C7H19N3	C00315	[M]+	BioDeepDB	0.000697228	19.463	24.6386	1.2659	0.16725	0.210126
Sphinganine	301.288	729.434	301.298	8.09891	C18H39NO2	C00836	[M]+	BioDeepDB	1.24423e-06	0.696487	0.674096	0.96785	0.08885	0.119836
Sphinganine 1-phosphate	382.27	804.815	381.264	2.45247	C18H40NO5P	C01120	[M+H]+	BioDeepDB	6.59101e-07	1.28196	2.40516	1.8762	0.00013653	0.000353437
Sphingosine	282.279	776.33	299.282	14.8246	C18H37NO2	C00319	[M+H-H2O]+	BioDeepDB	5.85552e-08	193.373	6.97084	0.036049	0.0033463	0.00649041
Sphingosine 1-phosphate	380.256	793.177	379.249	0.894848	C18H38NO5P	C06124	[M+H]+	BioDeepDB	1.40937e-11	8.04058	13.0518	1.6232	0.0024799	0.00492909
Stearic acid	284.186	430.678	284.272	2.70625	C18H36O2	C01530	[M]+	BioDeepDB	1.67701e-08	0.695678	0.822903	1.1829	0.022254	0.0347617
Styrene Oxide	120.046	337.66	120.058	0.215431	C8H8O	C02083	[M]+	BioDeepDB	3.09259e-05	2.52083	1.88991	0.74972	0.052097	0.0743251
Suberic acid	157.084	358.099	174.089	3.98915	C8H14O4	C08278	[M+H-H2O]+	BioDeepDB	0.000438254	0.186007	0.191414	1.0291	0.8793	0.898504
Succinic acid	117.018	76.3366	118.027	1.33434	C4H6O4	C00042	[M-H]-	BioDeepDB	2.00528e-37	1.17225	1.60779	1.3715	4.4069e-06	1.66425e-05
Succinic acid semialdehyde	103.039	138.093	102.032	0.0249615	C4H6O3	C00232	[M+H]+	BioDeepDB	1.13839e-05	1.60498	0.960567	0.59849	0.0019254	0.00389939
Sucrose	343.287	736.846	342.116	23.1589	C12H22O11	C00089	[M+H]+	BioDeepDB	0.00119818	1.08396	2.04501	1.8866	0.015515	0.0256057
Sulfate	98.9847	825.216	97.9674	1.55415	H2SO4	C00059	[M+H]+	BioDeepDB	2.23826e-05	2.37623	3.77557	1.5889	5.2125e-05	0.000156375
Sulfisoxazole	267.06	138.461	267.068	29.5177	C11H13N3O3S	C07318	[M]+	BioDeepDB	0.0766987	3.60995	0.632384	0.17518	3.6505e-11	5.09483e-10
Sulfolithocholylglycine	512.265	729.66	512.268	6.59173	C26H42NO7S	C11301	[M]+	MetaDNA	0.000134746	0.85306	1.89082	2.2165	2.6408e-05	8.47697e-05
Tartaric acid	149.008	77.1269	150.016	0.830864	C4H6O6	C00898	[M-H]-	BioDeepDB	0.000102205	0.455243	0.0607849	0.13352	4.8423e-06	1.81799e-05
Taurine	125.987	166.667	125.015	3.10616	C2H7NO3S	C00245	[M+H]+	BioDeepDB	1.96529e-06	8.63646	18.0046	2.0847	0.00050628	0.00114046
Testosterone	271.206	627.11	288.209	16.5892	C19H28O2	C00535	[M+H-H2O]+	BioDeepDB	0.460839	1.92129	0.107401	0.0559	1.4543e-14	7.7805e-13
Tetracosanoic acid	349.238	838.37	368.365	1.71232	C24H48O2	C08320	[M-H2O-H]-	BioDeepDB	0.000107443	0.16079	1.05195	6.5424	1.3093e-09	1.12076e-08
Tetrahydrocortisone	347.221	590.175	364.225	10.166	C21H32O5	C05470	[M+H-H2O]+	mzCloud	0.00097244	1.21758	0.226288	0.18585	1.2602e-08	8.42759e-08
Theobromine	181.072	360.86	180.065	0.889074	C7H8N4O2	C07480	[M+H]+	BioDeepDB	2.93873e-05	1.64726	2.72394	1.6536	0.14144	0.181609
Theophylline	181.072	388.85	180.065	0.83357	C7H8N4O2	C07130	[M+H]+	BioDeepDB	3.69164e-12	4.87079	13.9269	2.8593	0.066062	0.0924004
Thymidine	223.028	757.718	242.09	0.825064	C10H14N2O5	C00214	[M-H2O-H]-	BioDeepDB	2.30403e-10	4.72765	6.86048	1.4511	0.82201	0.851178
Thymine	125.987	111.757	126.043	0.354483	C5H6N2O2	C00178	[M]+	BioDeepDB	0.000652635	9.90904	24.3848	2.4609	0.00022709	0.000565084
Thymyl acetate	193.123	786.47	192.115	1.08925	C12H16O2	C09909	[M+H]+	BioDeepDB	5.16352e-05	2.85766	4.62185	1.6174	1.3052e-11	2.09485e-10
trans-Aconitic acid	173.008	72.1218	174.016	6.4469	C6H6O6	C02341	[M-H]-	MetaDNA	7.525e-05	2.7768	1.56052	0.56198	1.7831e-08	1.13342e-07
trans-Cinnamate	146.965	654.889	148.052	2.15247	C9H8O2	C00423	[M-H]-	BioDeepDB	9.66588e-18	4.90801	8.47511	1.7268	0.012494	0.0210529
trans-Ferulic acid	177.055	469.388	194.058	24.394	C10H10O4	C01494	[M+H-H2O]+	BioDeepDB	0.000267697	0.493007	0.131621	0.26698	7.112e-06	2.57961e-05
Triacetate lactone	127.039	87.3852	126.032	0.00403054	C6H6O3	C02752	[M+H]+	BioDeepDB	6.96763e-06	3.37042	3.12083	0.92595	0.032065	0.0478148
Tridecanoic acid	213.185	775.587	214.193	1.10216	C13H26O2	C17076	[M-H]-	BioDeepDB	2.11264e-13	0.0283418	0.0626558	2.2107	0.026187	0.0400287
Tridemorph	298.311	817.508	297.303	1.5735	C19H39NO	C11285	[M+H]+	mzCloud	2.65576e-09	2.34529	3.47135	1.4801	0.28202	0.333438
Triethylamine	101.072	86.0588	101.12	1.53067	C6H15N	C14691	[M]+	BioDeepDB	0.0316782	0.486883	0.713523	1.4655	4.8223e-07	2.16498e-06
Tyramine	138.092	336.224	137.084	0.230041	C8H11NO	C00483	[M+H]+	BioDeepDB	0.00212078	0.610208	0.830537	1.3611	0.12812	0.166168
Tyrosine methylester	178.087	590.306	195.089	25.7016	C10H13NO3	C03404	[M+H-H2O]+	MoNA	0.302534	0.763856	0.276766	0.36233	0.025413	0.0391251
Tyrosol	121.065	338.882	138.068	1.67079	C8H10O2	C06044	[M+H-H2O]+	BioDeepDB	0.00538777	1.13706	0.86374	0.75963	0.93629	0.943639
U50488	369.142	687.703	368.142	21.3693	C19H26Cl2N2O	C11796	[M+H]+	mzCloud	0.24397	0.313708	1.25916	4.0138	3.413e-07	1.61114e-06
Ubiquinone-1	251.128	701.29	250.121	0.00264377	C14H18O4	C00399	[M+H]+	BioDeepDB	0.320304	0.643581	0.166825	0.25921	4.2979e-06	1.63269e-05
Undecanoic acid	186.957	40.041	186.162	1.05945	C11H22O2	C17715	[M+H]+	BioDeepDB	9.43176e-06	1.68196	2.54611	1.5138	0.019764	0.0316421
Uracil	113.035	177.391	112.027	0.00157802	C4H4N2O2	C00106	[M+H]+	BioDeepDB	7.59474e-05	5.52084	7.68524	1.392	3.1662e-07	1.5057e-06
Uracil 5-carboxylate	156.966	68.0542	156.017	2.80027	C5H4N2O4	C03030	[M+H]+	BioDeepDB	0.000309642	0.554188	0.768207	1.3862	0.017638	0.0285229
Ureidopropionic acid	132.102	94.2605	132.054	0.569037	C4H8N2O3	C02642	[M]+	BioDeepDB	0.00300441	4.78177	8.95207	1.8721	0.035833	0.0528846
Uric acid	167.019	97.3621	168.028	8.17901	C5H4N4O3	C00366	[M-H]-	BioDeepDB	9.01957e-07	33.7241	30.3871	0.90105	0.29782	0.349544
Uridine	244.079	88.3192	244.07	1.14672	C9H12N2O6	C00299	[M]+	BioDeepDB	0.421195	2.50484	3.43223	1.3702	0.00071497	0.00156659
Urocanic acid	137.035	142.632	138.043	3.25964	C6H6N2O2	C00785	[M-H]-	BioDeepDB	1.22517e-27	0.244082	0.248815	1.0194	0.70029	0.741891
Vanillic acid	169.049	646.736	168.042	0.668461	C8H8O4	C06672	[M+H]+	BioDeepDB	2.02828e-06	8.31372	12.2212	1.47	0.0004313	0.000996024
Vanillylmandelic acid	198.186	689.215	198.053	2.41753	C9H10O5	C05584	[M]+	BioDeepDB	0.000143493	2.36057	3.71002	1.5717	6.7308e-07	2.95971e-06
Vanylglycol	167.07	589.65	184.074	0.03271	C9H12O4	C05594	[M+H-H2O]+	BioDeepDB	0.00382315	1.50413	0.242884	0.16148	8.2522e-09	5.7586e-08
Vidarabine	266.085	483.955	285.107	13.8315	C10H13N5O4. H2O	C07195	[M-H2O-H]-	BioDeepDB	0.0801491	0.048493	0.00825431	0.17022	1.6174e-06	6.44951e-06
Xanthine	153.041	150.609	152.033	0.117824	C5H4N4O2	C00385	[M+H]+	BioDeepDB	4.05128e-15	2.63338	1.23492	0.46895	0.297	0.34922
Xanthosine	283.067	707.109	284.076	4.88683	C10H12N4O6	C01762	[M-H]-	BioDeepDB	2.04297e-05	0.108172	0.0716756	0.66261	0.037564	0.0550596
Xanthoxic acid	266.152	743.07	266.152	0.82193	C15H22O4	C13454	[M]+	BioDeepDB	0.00707968	0.801773	1.08934	1.3587	0.085108	0.115517
Xylitol 5-phosphate	213.022	572.903	232.035	25.8792	C5H13O8P	C02895	[M-H2O-H]-	MetaDNA	0.0682774	0.418967	0.637311	1.5211	0.50313	0.553098
Yohimbine	353.178	772.704	354.194	25.7375	C21H26N2O3	C09256	[M-H]-	BioDeepDB	7.97328e-06	0.0267868	0.0470054	1.7548	0.15538	0.197142
